# Supplementary material for: Global Transcriptomic Analysis Identifies Gene Expression Programs Regulated by α-Factor in Yeast
Source: J Microbiol Biotechnol. 2025 Dec 18;35:e2509015. doi: 10.4014/jmb.2509.09015 (PMC12740845; doi:10.4014/jmb.2509.09015)
Supplement: Supplementary file 1 [file jmb-35-e2509015-supple.xlsx]

## Sheet: WT-WTα_downregulated genes
Systematic name	Standard name	log2FC	Padj
YDL228C	YDL228C	-1.76586	0.0400941
YDL220C	CDC13	-1.18352	0.000812149
YDL214C	PRR2	-2.31211	4.93861e-09
YDL197C	ASF2	-1.58224	7.89381e-07
YDL195W	SEC31	-1.13238	0.00172471
YDL186W	YDL186W	-1.62121	5.15763e-05
YDL179W	PCL9	-1.47371	1.02193e-05
YDL170W	UGA3	-1.39856	0.000543668
YDL140C	RPO21	-1.24851	2.1341e-06
YDL123W	SNA4	-1.16697	7.87661e-06
YDL085W	NDE2	-1.33675	6.10575e-05
snR63	snR63	-2.56169	4.91057e-15
YDL022W	GPD1	-1.08539	0.000207406
YDL019C	OSH2	-1.18214	0.00178439
tT(AGU)D	tT(AGU)D	-3.72461	0.0451031
YDL003W	MCD1	-1.78754	2.36985e-07
tV(UAC)D	tV(UAC)D	-2.62739	0.0186959
YDR029W	YDR029W	-1.14478	0.0356745
YDR033W	MRH1	-1.96301	1.21281e-09
tL(UAA)D	tL(UAA)D	-3.21168	0.00302623
snR47	snR47	-1.77016	0.00315096
YDR070C	FMP16	-1.66364	0.0019388
YDR073W	SNF11	-1.1521	0.000960267
YDR074W	TPS2	-1.66295	0.0260529
YDR089W	YDR089W	-1.46026	0.00622126
YDR093W	DNF2	-1.09011	1.3763e-06
YDR096W	GIS1	-1.11094	0.0288691
YDR112W	IRC2	-1.78504	0.021342
YDR113C	PDS1	-1.26262	1.48292e-06
YDR133C	YDR133C	-3.41524	2.2145e-43
YDR146C	SWI5	-3.50094	1.13383e-19
YDR150W	NUM1	-1.40508	5.05651e-07
YDR169C-A	YDR169C-A	-2.19599	0.0110506
tI(UAU)D	tI(UAU)D	-1.40573	0.0455238
YDR213W	UPC2	-1.06472	0.00181074
YDR215C	YDR215C	-1.33081	0.00724971
YDR224C	HTB1	-1.12462	2.49044e-08
YDR225W	HTA1	-1.17543	0.0120987
YDR256C	CTA1	-1.18156	6.98659e-05
YDR273W	DON1	-1.18173	0.000796036
YDR281C	PHM6	-1.99705	0.015496
tM(CAU)D	tM(CAU)D	-4.48958	0.0354265
YDR432W	NPL3	-1.26214	1.92395e-08
YDR444W	YDR444W	-1.03117	0.000126428
snR13	snR13	-2.22114	0.000947389
tL(CAA)D	tL(CAA)D	-1.88308	0.0405939
YDR510C-A	YDR510C-A	-1.69791	0.00380727
snR84	snR84	-1.31202	0.00389543
YOL151W	GRE2	-1.07281	0.00323191
YOL126C	MDH2	-1.17268	1.92199e-05
YOL085W-A	YOL085W-A	-1.46711	0.0378037
YOL085C	YOL085C	-2.91554	0.0108922
YOL084W	PHM7	-1.40812	0.00146096
YOL081W	IRA2	-1.02747	0.0380062
YOL069W	NUF2	-1.01381	0.000647525
YOL052C-A	DDR2	-1.9326	0.0194004
YOL051W	GAL11	-1.49444	3.31289e-08
tS(GCU)O	tS(GCU)O	-2.85701	0.0012434
YOL015W	IRC10	-1.41322	0.0215388
YOL012C	HTZ1	-1.40907	3.58997e-06
YOR008C-A	YOR008C-A	-1.73212	0.0113315
YOR009W	TIR4	-1.56439	1.51267e-05
YOR023C	AHC1	-1.38939	9.3212e-08
YOR025W	HST3	-2.47671	6.17239e-15
YOR026W	BUB3	-1.73084	5.33674e-14
tK(UUU)O	tK(UUU)O	-1.73829	0.0209207
YOR083W	WHI5	-2.1136	4.03344e-09
YOR084W	LPX1	-1.85334	1.03264e-08
YOR100C	CRC1	-1.33548	0.0109004
YOR113W	AZF1	-1.24953	0.0367722
YOR156C	NFI1	-1.11277	0.00234052
YOR161C	PNS1	-1.73826	2.36605e-07
YOR178C	GAC1	-1.07428	0.0313561
snR36	snR36	-1.77382	0.0417079
YOR186W	YOR186W	-3.37528	0.000826425
YOR204W	DED1	-1.0838	0.00030146
snR35	snR35	-2.01216	4.57211e-05
YOR235W	IRC13	-2.37084	0.000236576
snR17a	snR17a	-2.35753	4.12998e-07
YOR247W	SRL1	-1.6629	2.40016e-08
YOR248W	YOR248W	-3.44201	0.00189107
YOR264W	DSE3	-2.89017	1.30374e-20
YOR267C	HRK1	-1.00662	4.22669e-05
snR8	snR8	-1.74798	0.0352289
YOR273C	TPO4	-1.33802	0.000227366
snR31	snR31	-1.42374	0.0338215
snR5	snR5	-1.58007	0.00504954
YOR298W	MUM3	-2.6706	3.04037e-12
YOR302W	YOR302W	-1.54295	0.044342
YOR309C	YOR309C	-1.22108	0.030168
YOR330C	MIP1	-1.02375	1.45973e-06
YOR342C	YOR342C	-1.20157	0.00885706
YOR348C	PUT4	-2.53888	1.05958e-06
YOR372C	NDD1	-1.24321	0.0191372
YOR373W	NUD1	-1.77672	1.92835e-09
YOR374W	ALD4	-1.11134	0.00440953
YOR376W-A	YOR376W-A	-1.28904	0.0166039
YOR388C	FDH1	-1.70192	0.0469518
YGL255W	ZRT1	-1.82747	7.37014e-08
YGL225W	VRG4	-1.07028	9.11691e-06
YGL188C-A	YGL188C-A	-1.85296	0.00479427
YGL184C	STR3	-1.95054	0.00273643
YGL182C	YGL182C	-4.71732	0.0211041
YGL175C	SAE2	-1.13046	0.0225896
YGL170C	SPO74	-1.42027	0.0380093
YGL149W	YGL149W	-1.05108	0.0440921
YGL146C	RRT6	-1.20654	0.0109145
YGL122C	NAB2	-1.17735	4.5684e-10
snR82	snR82	-1.48891	1.33458e-05
tH(GUG)G2	tH(GUG)G2	-4.56154	1.30972e-09
tE(UUC)G1	tE(UUC)G1	-3.07651	0.00555888
snR10	snR10	-3.46051	2.84416e-05
snR39B	snR39B	-1.97525	0.00891223
tV(AAC)G1	tV(AAC)G1	-3.65102	0.00247517
YGL035C	MIG1	-1.80023	3.47869e-06
YGL007C-A	YGL007C-A	-1.85895	0.0425257
YGR006W	PRP18	-1.19657	0.000923682
snR46	snR46	-1.88853	0.00045621
YGR041W	BUD9	-1.08921	2.78573e-05
YGR045C	YGR045C	-2.30949	0.0322921
snR48	snR48	-2.24273	0.0344511
YGR061C	ADE6	-1.09627	1.94129e-05
YGR086C	PIL1	-1.00281	0.00833485
YGR087C	PDC6	-1.94785	0.000796157
YGR088W	CTT1	-2.10985	0.00265368
YGR108W	CLB1	-3.24371	1.36861e-09
tC(GCA)G	tC(GCA)G	-5.15968	0.0308063
tN(GUU)G	tN(GUU)G	-4.28135	0.0443139
YGR121W-A	YGR121W-A	-2.18235	0.00724971
YGR156W	PTI1	-1.23022	0.000295165
YGR176W	YGR176W	-1.52563	0.0400199
YGR177C	ATF2	-1.66965	0.0012434
YGR204W	ADE3	-1.27177	7.3197e-07
YGR210C	YGR210C	-1.04054	0.000351721
YGR242W	YGR242W	-3.17427	0.000839152
YGR243W	MPC3	-3.2969	1.17059e-10
tT(UGU)G2	tT(UGU)G2	-3.75914	0.000777697
YGR260W	TNA1	-1.02523	7.4385e-06
YGR269W	YGR269W	-1.71144	0.00843928
YGR289C	MAL11	-1.31184	0.0296383
YLL066C	YLL066C	-1.13094	0.000253711
YLL061W	MMP1	-1.15164	1.73319e-06
YLL038C	ENT4	-1.51971	5.80332e-07
YLL021W	SPA2	-1.14278	0.000284404
YLL018C-A	COX19	-1.41791	0.000125049
YLL002W	RTT109	-1.08313	0.000230831
YLR023C	IZH3	-1.33345	1.0472e-08
snR30	snR30	-1.37659	0.00961327
YLR045C	STU2	-1.65868	8.54138e-16
YLR055C	SPT8	-1.05227	0.00045621
YLR079W	SIC1	-1.15312	9.51896e-10
YLR106C	MDN1	-1.24779	0.00179394
snR6	snR6	-1.7013	0.0217669
YLR110C	CCW12	-1.3693	0.000343008
YLR112W	YLR112W	-2.52112	3.99938e-09
YLR130C	ZRT2	-1.82543	4.50727e-09
YLR131C	ACE2	-1.58067	2.77612e-08
YLR139C	SLS1	-1.47054	0.00130602
ITS2-1	ITS2-1	-2.24381	1.05085e-06
YLR154W-E	YLR154W-E	-4.09889	6.16971e-05
ITS1-1	ITS1-1	-1.41671	0.0248763
YLR154W-F	YLR154W-F	-5.26382	0.0197371
ETS1-1	ETS1-1	-1.77671	2.79568e-06
ITS2-2	ITS2-2	-2.4021	1.47542e-06
ITS1-2	ITS1-2	-1.59038	0.00868016
ETS1-2	ETS1-2	-1.85058	2.73099e-07
RDN5-2	RDN5-2	-4.60226	0.000223085
YLR156W	YLR156W	-3.08354	0.0067156
YLR157C-C	YLR157C-C	-4.14073	0.0447985
YLR159W	YLR159W	-1.73098	0.0257773
YLR161W	YLR161W	-1.51399	0.0470216
YLR162W	YLR162W	-2.28348	4.54857e-06
YLR162W-A	RRT15	-1.97515	0.000474597
YLR177W	YLR177W	-1.21607	0.0167182
YLR183C	TOS4	-1.51241	2.01172e-05
YLR187W	SKG3	-1.55012	0.000258833
YLR198C	YLR198C	-1.38894	0.0477247
YLR228C	ECM22	-1.11632	0.00212973
YLR255C	YLR255C	-2.07834	0.00286858
YLR285C-A	YLR285C-A	-1.29788	0.0249488
YLR286C	CTS1	-2.52268	7.83919e-18
snR57	snR57	-1.3662	0.019686
YLR349W	YLR349W	-2.9137	1.53411e-06
YLR355C	ILV5	-1.1644	2.95792e-06
YLR357W	RSC2	-1.19768	0.000394292
YLR358C	YLR358C	-1.9577	0.0247755
YLR377C	FBP1	-1.67902	3.77298e-07
snR34	snR34	-2.12555	2.85377e-06
YLR393W	ATP10	-1.10091	0.0378154
YLR399C	BDF1	-1.15557	0.000836163
YLR402W	YLR402W	-3.12726	5.36731e-07
YLR412C-A	YLR412C-A	-1.91533	0.019246
YLR437C	DIF1	-1.31087	0.00164042
YLR438W	CAR2	-1.71929	1.47436e-08
YPL269W	KAR9	-1.06126	0.00620226
YPL265W	DIP5	-1.91324	1.07147e-07
tW(CCA)P	tW(CCA)P	-2.3285	0.00218429
YPL255W	BBP1	-2.04116	5.71694e-09
YPL230W	USV1	-1.25743	0.0323004
YPL201C	YIG1	-1.28211	0.024792
YPL158C	AIM44	-1.51904	0.000271934
snR17b	snR17b	-1.96685	0.0162864
YPL127C	HHO1	-1.4871	4.91057e-15
YPL082C	MOT1	-1.07817	5.18153e-05
YPL068C	YPL068C	-1.38025	0.0126683
YPL055C	LGE1	-1.73938	5.37383e-06
YPL036W	PMA2	-1.07571	0.0116379
YPL019C	VTC3	-1.41072	1.86618e-05
YPL018W	CTF19	-1.77514	6.6951e-05
YPL017C	IRC15	-2.14494	2.26981e-08
YPL016W	SWI1	-1.21988	0.00245964
YPL014W	CIP1	-1.52772	3.24818e-08
YPL004C	LSP1	-1.03548	0.044342
tF(GAA)P1	tF(GAA)P1	-2.21316	0.0146598
tG(GCC)P1	tG(GCC)P1	-4.71422	3.58997e-06
YPR027C	YPR027C	-1.20409	0.00163002
tF(GAA)P2	tF(GAA)P2	-4.42678	0.0353743
YPR036W-A	SPO24	-1.74227	0.000528414
YPR054W	SMK1	-1.02432	0.00850858
YPR061C	JID1	-1.54094	8.57944e-08
YPR065W	ROX1	-1.04372	0.00450595
tS(UGA)P	tS(UGA)P	-5.05228	0.000157688
YPR092W	YPR092W	-2.58814	0.0236035
snR51	snR51	-1.76555	0.0493152
snR70	snR70	-1.51074	0.000166907
snR41	snR41	-2.21089	0.000223902
YPR123C	YPR123C	-2.03258	0.00601117
YPR124W	CTR1	-1.02927	0.0106416
snR45	snR45	-2.30415	1.42849e-05
YPR149W	NCE102	-1.9798	3.65882e-07
YPR156C	TPO3	-1.1611	0.0168122
YPR159C-A	YPR159C-A	-4.82998	0.0382229
tG(GCC)P2	tG(GCC)P2	-5.78387	0.00455336
YPR194C	OPT2	-1.47247	0.0289475
YML133C	YML133C	-1.05894	0.000179425
YML123C	PHO84	-1.44879	0.000422288
YML119W	YML119W	-1.39914	5.70332e-07
YML100W-A	YML100W-A	-1.54734	0.0242589
YML099W-A	YML099W-A	-1.75145	0.00651389
YML082W	YML082W	-1.35007	0.000264447
YML058W-A	HUG1	-2.35878	1.63208e-05
snR54	snR54	-1.41408	0.0199528
YML052W	SUR7	-1.55557	0.000446611
YML037C	YML037C	-1.09384	0.00717734
YML007C-A	YML007C-A	-1.45558	0.0172184
YMR006C	PLB2	-2.46292	1.61732e-20
snR77	snR77	-1.49708	0.0472384
YMR031C	EIS1	-1.18033	0.0207133
YMR032W	HOF1	-3.69601	8.48203e-31
YMR030W-A	YMR030W-A	-2.58659	0.0221318
YMR037C	MSN2	-1.23001	3.97242e-06
tF(GAA)M	tF(GAA)M	-2.54778	0.0284393
YMR043W	MCM1	-1.27585	4.85344e-07
tV(AAC)M1	tV(AAC)M1	-5.92143	0.00620226
tW(CCA)M	tW(CCA)M	-2.30611	0.0217053
YMR082C	YMR082C	-2.53398	0.0154566
YMR086W	SEG1	-1.04736	0.00217394
YMR102C	YMR102C	-1.34885	0.00140961
snR24	snR24	-1.43365	0.0447985
YMR117C	SPC24	-1.68171	0.000153807
YMR119W-A	YMR119W-A	-1.7002	0.0357337
YMR120C	ADE17	-1.75537	0.00467555
YMR122C	YMR122C	-1.73395	0.00843691
YMR141W-A	YMR141W-A	-1.23159	0.0023249
YMR144W	YMR144W	-1.49883	1.17243e-05
tM(CAU)M	tM(CAU)M	-4.14296	0.0482578
YMR169C	ALD3	-1.07588	0.0152193
YMR182C	RGM1	-1.59184	2.70288e-05
YMR182W-A	YMR182W-A	-1.34804	0.0226781
snR83	snR83	-1.82528	4.4831e-09
YMR193C-A	YMR193C-A	-1.25612	0.00304734
snR11	snR11	-2.66549	2.86168e-13
YMR194C-B	CMC4	-1.7379	1.98655e-06
YMR194C-A	YMR194C-A	-2.96403	0.000135586
YMR195W	ICY1	-2.14437	3.82191e-14
YMR199W	CLN1	-1.30035	6.28225e-08
RNA170	RNA170	-2.50475	0.00109295
YMR206W	YMR206W	-1.30803	0.0167415
YMR233W	TRI1	-1.39108	0.00195304
YMR244W	YMR244W	-1.81137	0.0257147
YMR251W	GTO3	-2.25705	5.42102e-10
YMR252C	YMR252C	-1.08329	3.10316e-05
YMR291W	TDA1	-1.8013	5.1271e-05
YMR319C	FET4	-2.09469	5.10818e-16
YMR320W	YMR320W	-1.30207	0.0126806
YBL113C	YBL113C	-1.08513	0.000324096
YBL109W	YBL109W	-3.18608	0.000287742
YBL105C	YBL105C	-1.06227	0.00117852
YBL097W	YBL097W	-1.37184	0.00237761
YBL086C	YBL086C	-2.35743	1.65131e-08
snR56	snR56	-3.02334	0.000229163
YBL044W	YBL044W	-2.8319	0.00125393
YBL031W	YBL031W	-1.09748	0.0391423
YBL013W	YBL013W	-1.88765	0.00465852
YBL011W	YBL011W	-1.12843	3.47869e-06
tS(AGA)B	tS(AGA)B	-4.25633	0.0362502
YBL003C	YBL003C	-3.56698	8.51886e-17
YBL002W	YBL002W	-3.65198	5.20461e-56
YBR009C	YBR009C	-3.37389	1.57949e-24
YBR010W	YBR010W	-1.01094	0.000921905
snR161	snR161	-2.81711	0.000323184
YBR038W	YBR038W	-1.64342	1.91103e-07
YBR049C	YBR049C	-1.64858	1.51256e-17
YBR050C	YBR050C	-1.92411	8.99183e-05
YBR051W	YBR051W	-2.2702	0.0471214
YBR076C-A	YBR076C-A	-1.15268	0.0458922
YBR079C	RPG1	-1.30727	1.18284e-06
YBR093C	PHO5	-2.56687	1.27833e-13
YBR098W	MMS4	-1.04203	0.0127486
YBR105C	VID24	-1.12405	8.76344e-06
YBR112C	CYC8	-1.37932	8.57944e-08
YBR113W	YBR113W	-1.87669	0.0228807
YBR116C	YBR116C	-4.47607	0.0481261
YBR117C	TKL2	-1.03994	0.0113586
YBR126C	TPS1	-1.24889	0.0123887
YBR150C	TBS1	-1.05219	0.00756266
YBR196C-A	YBR196C-A	-1.81597	0.0252798
YBR196C-B	YBR196C-B	-2.14951	5.13233e-05
YBR202W	MCM7	-1.02577	1.27384e-05
YBR218C	PYC2	-1.49764	1.51545e-07
LSR1	LSR1	-1.969	0.00113516
YBR296C	PHO89	-1.86034	0.00323921
YBR298C	MAL31	-1.54467	0.00355209
YNL328C	MDJ2	-1.64983	0.00345215
YNL327W	EGT2	-5.97222	2.82679e-77
YNL300W	TOS6	-1.99681	0.000624655
YNL289W	PCL1	-3.80597	1.45557e-10
snR40	snR40	-2.32978	0.000198505
YNL278W	CAF120	-1.57938	5.34744e-08
YNL277W	MET2	-1.12988	0.000209249
YNL262W	POL2	-1.12808	4.82197e-06
YNL251C	NRD1	-1.44203	9.89071e-07
YNL234W	YNL234W	-1.34144	4.99918e-06
snR19	snR19	-1.42692	0.00514431
YNL197C	WHI3	-1.49293	1.938e-05
YNL173C	MDG1	-1.28812	0.00573383
YNL117W	MLS1	-1.00761	0.00622055
YNL112W	DBP2	-1.4316	0.0222714
YNL080C	EOS1	-1.04469	0.00280848
YNL078W	NIS1	-1.31081	0.000275961
YNL077W	APJ1	-1.4381	0.0152595
YNL072W	RNH201	-1.48736	0.000238852
YNL066W	SUN4	-2.42814	2.87759e-16
YNL046W	YNL046W	-1.11007	0.00791818
YNL036W	NCE103	-1.97734	3.77902e-12
tT(AGU)N2	tT(AGU)N2	-5.55666	0.0339501
YNL034W	YNL034W	-1.97976	2.53354e-05
YNL031C	HHT2	-1.90597	5.41793e-07
YNL030W	HHF2	-2.0823	1.08456e-19
YNL028W	YNL028W	-2.17565	0.0482411
snR66	snR66	-2.13729	0.00320543
YNL018C	YNL018C	-1.86739	3.01115e-06
YNR014W	YNR014W	-1.83384	2.70288e-05
YNR045W	PET494	-2.34612	3.60813e-17
YNR047W	FPK1	-1.11964	0.00708243
snR49	snR49	-2.21682	3.55268e-07
YNR067C	DSE4	-2.64193	2.11043e-30
YJL213W	YJL213W	-1.04179	0.00179913
YJL196C	ELO1	-1.50541	8.02782e-07
YJL194W	CDC6	-1.48462	0.00929661
YJL187C	SWE1	-1.40335	1.75677e-05
YJL163C	YJL163C	-1.02486	0.0196545
YJL160C	PIR5	-1.21658	0.0106211
YJL152W	YJL152W	-1.30667	0.0221567
snR190	snR190	-2.06305	2.22765e-05
YJL130C	URA2	-1.35033	1.59046e-13
YJL106W	IME2	-1.04081	0.0462598
snR37	snR37	-1.30543	0.00816622
YJL092W	SRS2	-1.79703	8.41869e-13
YJL078C	PRY3	-1.21375	0.00140149
YJL077W-B	YJL077W-B	-1.24978	0.0262643
YJL047C-A	YJL047C-A	-2.444	9.80155e-07
snR60	snR60	-5.04463	0.0191372
tY(GUA)J1	tY(GUA)J1	-2.89942	0.00843691
YJL043W	YJL043W	-1.47464	0.0112037
YJL028W	YJL028W	-2.9074	0.0103883
tW(CCA)J	tW(CCA)J	-3.13595	0.0187938
YJL009W	YJL009W	-1.11441	0.00431055
YJL007C	YJL007C	-2.20724	0.0440368
tL(UAA)J	tL(UAA)J	-3.65823	0.00953649
YJR016C	ILV3	-1.18145	9.85529e-05
YJR021C	REC107	-1.08387	0.00264425
tG(GCC)J2	tG(GCC)J2	-5.3227	0.010111
YJR059W	PTK2	-1.56103	2.9624e-07
YJR087W	YJR087W	-1.37997	0.0183354
YJR092W	BUD4	-1.76467	4.51344e-11
YJR098C	YJR098C	-1.25249	6.3208e-05
YJR114W	YJR114W	-1.81519	0.00778081
YJR115W	YJR115W	-1.69312	0.000174139
YJR127C	RSF2	-1.76752	9.99656e-15
YJR147W	HMS2	-1.62662	0.000570878
snR64	snR64	-2.18633	0.0209799
YKL198C	PTK1	-1.36997	0.000168804
tR(UCU)K	tR(UCU)K	-1.89155	0.0188935
tK(CUU)K	tK(CUU)K	-2.86558	0.0344934
YKL105C	SEG2	-1.0542	0.0114485
YKL096W	CWP1	-1.12478	6.41563e-05
YKL088W	CAB3	-1.05659	0.0143549
snR38	snR38	-2.34757	0.0306035
tW(CCA)K	tW(CCA)K	-2.57858	0.00271308
tV(AAC)K1	tV(AAC)K1	-4.7693	0.0446024
YKL051W	SFK1	-1.00895	0.000630901
YKL044W	MMO1	-2.10291	0.0119008
snR69	snR69	-1.81433	0.0136324
YKL038W	RGT1	-1.07615	0.00162968
YKL032C	IXR1	-1.94395	1.45979e-09
YKL029C	MAE1	-1.34694	5.41631e-13
YKR012C	YKR012C	-4.46279	6.68353e-05
YKR058W	GLG1	-1.25733	0.0448848
tK(UUU)K	tK(UUU)K	-2.37552	0.0140164
YEL077C	YEL077C	-1.01934	0.000294526
YEL069C	HXT13	-1.50157	0.0143651
snR67	snR67	-2.68316	0.00134706
YEL035C	UTR5	-2.04133	0.0132479
RPR1	RPR1	-1.95179	0.00168453
YEL017C-A	PMP2	-1.0278	0.0193625
YEL017W	GTT3	-1.06577	2.81689e-05
YEL014C	YEL014C	-1.08335	0.0109582
tK(CUU)E1	tK(CUU)E1	-7.2031	1.17243e-05
YER001W	MNN1	-1.58338	5.07558e-17
YER032W	FIR1	-1.09935	0.0162405
YER035W	EDC2	-1.17695	0.000832018
YER065C	ICL1	-1.62524	3.51964e-11
tS(UGA)E	tS(UGA)E	-3.04616	0.00168568
YER088C	DOT6	-1.58314	8.50073e-12
tE(UUC)E2	tE(UUC)E2	-2.39997	0.0143047
YER097W	YER097W	-2.37408	4.04379e-06
YER124C	DSE1	-3.0675	6.66915e-60
YER125W	RSP5	-1.06248	0.00680978
snR4	snR4	-1.41971	0.00353116
snR52	snR52	-3.09291	1.19247e-08
SCR1	SCR1	-2.49399	0.000103458
tV(AAC)E2	tV(AAC)E2	-4.16637	0.0248714
YER156C	YER156C	-1.67245	0.000107147
YER180C-A	SLO1	-1.28127	0.000618966
YHL028W	WSC4	-1.2178	0.000484956
YHL012W	YHL012W	-1.1185	0.0465417
tT(AGU)H	tT(AGU)H	-2.95347	0.0191097
YHR022C-A	YHR022C-A	-1.82025	0.0294214
YHR031C	RRM3	-1.13007	0.000201561
YHR033W	YHR033W	-1.0922	0.0359849
YHR054C	YHR054C	-1.25251	0.00203639
RUF5-2	RUF5-2	-1.25044	0.046878
YHR093W	AHT1	-2.86684	0.000637247
YHR099W	TRA1	-1.03475	1.87402e-05
YHR136C	SPL2	-3.85095	7.67574e-45
YHR139C-A	YHR139C-A	-2.11473	0.00816622
YHR140W	YHR140W	-1.21986	0.0406129
snR32	snR32	-2.22047	3.7317e-05
YHR143W	DSE2	-2.31281	2.93435e-17
tP(UGG)H	tP(UGG)H	-3.51024	0.00216769
YHR153C	SPO16	-2.49817	2.84416e-05
YHR154W	RTT107	-1.14214	0.00139633
YHR172W	SPC97	-1.90757	8.15893e-07
YHR173C	YHR173C	-1.55238	0.00530743
YHR175W-A	YHR175W-A	-1.23624	0.0261686
tV(CAC)H	tV(CAC)H	-4.13595	0.00970067
YHR199C-A	NBL1	-1.87463	0.00030146
YHR215W	PHO12	-3.09312	3.49024e-12
YHR216W	IMD2	-2.09429	3.19679e-24
YHR219W	YHR219W	-1.11554	0.000779039
YIL158W	AIM20	-1.82615	0.0038199
snR68	snR68	-1.8255	0.0224969
YIL132C	CSM2	-1.20582	0.0396154
YIL130W	ASG1	-1.08255	5.40929e-05
YIL126W	STH1	-1.21172	2.8236e-05
YIL119C	RPI1	-1.6421	0.000209249
YIL100W	YIL100W	-1.99637	0.0341158
YIL084C	SDS3	-1.02026	0.0115842
YIL077C	YIL077C	-1.03134	5.02627e-05
tS(UGA)I	tS(UGA)I	-3.26099	3.96347e-11
YIL056W	VHR1	-1.41615	1.95024e-07
YIL019W	FAF1	-1.23123	0.00481832
YIL016W	SNL1	-1.67974	1.13593e-05
YIL012W	YIL012W	-1.983	0.0135372
YIL006W	YIA6	-1.2517	0.00234392
YIR018W	YAP5	-1.17655	0.00403375
YIR018C-A	YIR018C-A	-1.22028	0.00719714
YIR019C	FLO11	-1.38351	0.00125691
YIR023W	DAL81	-1.03046	0.000679703
YCL054W-A	RDT1	-2.45885	0.000408078
YCL041C	YCL041C	-2.18848	2.04913e-08
YCL040W	GLK1	-1.53672	0.00837674
YCL025C	AGP1	-2.34391	6.56299e-10
YCL023C	YCL023C	-4.78412	2.30317e-07
YCL014W	BUD3	-1.14282	0.000187652
YCR006C	YCR006C	-1.24504	0.00299161
snR33	snR33	-1.76393	1.09875e-08
snR65	snR65	-2.69629	0.00289805
tS(CGA)C	tS(CGA)C	-5.1566	0.000768834
YCR064C	YCR064C	-3.21021	0.0114892
YCR065W	HCM1	-1.16937	0.000191239
YCR084C	TUP1	-1.09559	5.66998e-10
YCR085W	YCR085W	-2.13489	0.0160831
YCR090C	YCR090C	-1.57458	3.02945e-06
YCR093W	CDC39	-1.32924	6.00826e-05
YFL053W	DAK2	-1.33554	0.0422402
YFL016C	MDJ1	-1.0853	5.72341e-07
YFL014W	HSP12	-1.34227	0.0104887
tS(GCU)F	tS(GCU)F	-2.82867	0.00389389
YFR034C	PHO4	-1.234	0.034057
YFR036W-A	YFR036W-A	-3.46921	0.000225412
YAL037C-B	YAL037C-B	-3.38421	2.84416e-05
YAL026C-A	YAL026C-A	-1.29902	0.0470257
YAL021C	YAL021C	-1.06079	0.000266307
YAL013W	YAL013W	-1.29761	0.000860143
tP(UGG)A	tP(UGG)A	-3.01314	0.00946852
snR18	snR18	-1.87704	0.000304503
YAR018C	YAR018C	-1.28172	2.20922e-08
YAR071W	YAR071W	-3.03857	8.52596e-12

## Sheet: WT-WTα_upregulated genes
Systematic name	Standard name	log2 FC	padj
YDL248W	COS7	1.513	3.36707e-15
YDL234C	GYP7	1.10669	0.029067
YDL232W	OST4	1.57312	0.00127449
YDL200C	MGT1	1.52781	0.000197433
YDL178W	DLD2	1.09907	3.51934e-06
YDL137W	ARF2	1.08883	0.000179425
YDL135C	RDI1	2.22477	2.4246e-16
YDL127W	PCL2	2.10502	8.10919e-12
YDL119C	HEM25	1.29792	3.25478e-06
YDL114W	YDL114W	2.05111	0.0262643
YDL110C	TMA17	1.43971	5.95534e-08
YDL085C-A	YDL085C-A	1.0236	2.51921e-06
YDL008W	APC11	1.01226	0.0289922
YDL004W	ATP16	1.0773	0.00147364
YDR022C	ATG31	1.09587	0.00487097
YDR032C	PST2	1.37083	9.7837e-17
YDR034C-D	YDR034C-D	1.81203	2.69842e-12
YDR034W-B	YDR034W-B	2.44771	9.50093e-06
YDR059C	UBC5	1.38466	9.96706e-08
YDR085C	AFR1	1.88572	8.16265e-07
YDR098C-B	YDR098C-B	2.44975	4.11161e-33
YDR107C	TMN2	2.28346	4.89287e-10
YDR124W	YDR124W	2.77254	2.23138e-36
YDR125C	ECM18	2.26501	9.50009e-12
YDR168W	CDC37	1.09231	4.30031e-05
YDR177W	UBC1	1.16866	0.000611285
YDR196C	CAB5	1.18204	1.69655e-05
YDR210W-B	YDR210W-B	1.76868	7.28871e-12
YDR210C-D	YDR210C-D	1.69281	4.31642e-09
YDR236C	FMN1	1.0907	0.000209249
YDR242W	AMD2	1.13909	7.27391e-08
YDR248C	YDR248C	1.50174	3.80928e-12
YDR259C	YAP6	1.09264	0.0177064
YDR261W-B	YDR261W-B	2.51138	8.18316e-17
YDR261C-D	YDR261C-D	1.23173	2.01197e-06
YDR272W	GLO2	1.44222	2.50232e-16
YDR304C	CPR5	1.11014	4.08199e-05
YDR309C	GIC2	1.21153	1.92702e-05
YDR315C	IPK1	1.07808	0.000363523
YDR316W-B	YDR316W-B	1.3214	1.84755e-08
YDR317W	HIM1	1.25583	8.56575e-06
YDR322C-A	TIM11	1.32381	0.0110457
YDR357C	CNL1	1.2061	7.34117e-07
YDR365W-B	YDR365W-B	1.1714	5.49118e-08
YDR366C	YDR366C	1.16439	0.000434879
YDR373W	FRQ1	1.94223	1.07999e-08
YDR374C	PHO92	1.69831	0.0340604
YDR383C	NKP1	1.38272	5.21596e-08
YDR391C	YDR391C	1.05595	0.00813321
YDR410C	STE14	1.35691	3.88772e-05
YDR424C	DYN2	1.09963	0.0271825
YDR461W	MFA1	2.87403	1.82845e-10
YDR480W	DIG2	1.76509	1.2994e-13
YDR486C	VPS60	1.01686	0.000118826
YDR493W	MZM1	1.29558	9.59582e-06
YDR519W	FPR2	1.42206	0.000461596
YDR540C	IRC4	2.30079	1.16679e-14
YDR541C	YDR541C	1.47657	5.63537e-08
YOL164W	BDS1	1.63871	9.25011e-11
YOL159C	CSS3	1.2222	1.12141e-05
YOL156W	HXT11	2.05712	4.43058e-05
YOL146W	PSF3	1.07765	0.010931
YOL122C	SMF1	1.07754	0.000133956
YOL109W	ZEO1	1.0707	0.00165276
YOL106W	YOL106W	2.15819	0.00455266
YOL104C	NDJ1	1.64319	0.000363557
YOL103W-B	YOL103W-B	1.39646	6.7618e-09
YOL095C	HMI1	1.19198	0.000230831
YOL086W-A	MHF1	1.41742	7.96098e-07
YOL077W-A	ATP19	1.18203	0.00157194
YOL032W	OPI10	1.34392	0.0316675
YOR020W-A	YOR020W-A	1.19758	1.26014e-06
YOR036W	PEP12	1.22267	2.51225e-08
YOR052C	TMC1	1.2191	9.60362e-05
YOR058C	ASE1	2.65936	4.71565e-13
YOR079C	ATX2	1.18979	0.0452298
YOR096W	RPS7A	1.06554	0.00492335
YOR103C	OST2	2.28332	1.53411e-06
YOR122C	PFY1	1.18247	5.17911e-05
YOR126C	IAH1	1.11973	1.52722e-07
YOR130C	ORT1	1.72933	5.75367e-11
YOR134W	BAG7	1.32148	2.81458e-08
YOR137C	SIA1	1.26621	6.43173e-06
YOR142W-B	YOR142W-B	1.1465	6.02305e-07
YOR166C	SWT1	1.01524	6.51018e-06
YOR177C	MPC54	1.65438	0.00165933
YOR192C-C	YOR192C-C	1.56247	0.00134706
YOR192C-B	YOR192C-B	1.81371	3.76845e-14
YOR193W	PEX27	1.45593	1.48988e-10
YOR215C	AIM41	1.00007	1.46432e-05
YOR234C	RPL33B	1.61279	5.05652e-08
YOR238W	YOR238W	1.32534	1.49773e-08
YOR285W	RDL1	1.7832	1.2994e-13
YOR289W	YOR289W	1.05061	0.037367
YOR293W	RPS10A	1.14157	0.00542948
YOR306C	MCH5	2.19251	2.68636e-27
YOR338W	YOR338W	1.9828	1.11773e-08
YOR343C	YOR343C	1.02594	0.0417858
YOR343W-B	YOR343W-B	1.81435	1.25951e-13
YOR357C	SNX3	1.21637	0.000160345
YOR385W	YOR385W	1.18615	0.00107301
YOR389W	YOR389W	1.18604	1.3763e-06
YOR391C	HSP33	1.89448	0.0304693
YGL242C	YGL242C	2.4219	1.11751e-19
YGL230C	YGL230C	2.29701	9.49841e-08
YGL204C	YGL204C	1.02361	0.000877484
YGL194C-A	YGL194C-A	4.15314	8.20229e-31
YGL157W	ARI1	1.26664	0.000801823
YGL156W	AMS1	2.01069	1.15325e-05
YGL121C	GPG1	1.60277	0.0033907
YGL087C	MMS2	1.08982	4.50355e-06
YGL081W	YGL081W	1.59363	0.000914614
YGL058W	RAD6	1.02347	0.00228592
YGL053W	PRM8	2.54617	4.22713e-15
YGL052W	YGL052W	1.31767	0.0372577
YGL047W	ALG13	1.15583	3.9296e-05
YGL033W	HOP2	1.47629	0.00519693
YGL032C	AGA2	4.33683	2.80064e-61
YGL021W	ALK1	1.3806	2.33535e-07
YGR027W-B	YGR027W-B	1.2606	7.89381e-07
YGR032W	GSC2	2.64177	7.39722e-13
YGR038C-B	YGR038C-B	1.76977	2.15944e-19
YGR053C	YGR053C	1.4244	6.19648e-06
YGR092W	DBF2	1.28792	6.06768e-05
YGR109W-B	YGR109W-B	5.64441	1.44472e-113
YGR122C-A	YGR122C-A	3.41851	3.62351e-16
tR(UCU)G3	tR(UCU)G3	9.44083	1.61532e-47
YGR146C	ECL1	1.29636	6.79024e-05
YGR161W-B	YGR161W-B	2.03039	3.91548e-15
YGR161C-D	YGR161C-D	1.192	5.59292e-07
tG(GCC)G1	tG(GCC)G1	2.45168	0.000684184
YGR207C	CIR1	1.07076	1.30265e-06
YGR212W	SLI1	1.02237	0.00557628
YGR213C	RTA1	2.26469	2.73484e-08
YGR232W	NAS6	1.20795	0.000645356
YGR263C	SAY1	1.37177	5.61834e-11
YGR277C	CAB4	1.13773	0.000209728
YGR282C	BGL2	1.36653	2.37563e-07
YGR284C	ERV29	1.00963	7.48238e-06
YGR295C	COS6	1.17632	2.11005e-07
YLL060C	GTT2	1.85475	5.30531e-20
YLL057C	JLP1	1.19677	2.15038e-05
YLL056C	YLL056C	1.67912	2.78006e-08
YLL053C	YLL053C	1.76176	5.50173e-09
YLL052C	AQY2	1.44132	0.000593601
YLL050C	COF1	1.13294	9.2629e-11
YLR011W	LOT6	1.19809	9.99255e-06
YLR018C	POM34	1.16348	0.0313561
YLR022C	SDO1	1.0884	0.0145466
YLR034C	SMF3	1.49928	8.19377e-13
YLR035C-A	YLR035C-A	1.54065	4.53475e-09
YLR042C	YLR042C	3.11086	8.67202e-29
YLR046C	YLR046C	1.50742	2.93083e-07
YLR050C	YLR050C	1.01119	0.00666354
YLR054C	OSW2	1.6297	0.00144646
YLR080W	EMP46	1.45242	0.0134078
YLR102C	APC9	1.06431	0.00311642
YLR107W	REX3	1.00284	0.00408314
tR(ACG)L	tR(ACG)L	4.59911	3.75682e-18
YLR128W	DCN1	1.175	4.54857e-06
YLR136C	TIS11	1.10825	0.00168959
YLR154C	RNH203	1.4637	1.47532e-07
YLR157C-B	YLR157C-B	1.33766	2.65162e-07
YLR157W-E	YLR157W-E	1.38976	0.0277094
YLR194C	YLR194C	1.03825	0.00359881
YLR205C	HMX1	2.12312	2.16201e-12
YLR227W-B	YLR227W-B	1.45801	1.29887e-08
YLR231C	BNA5	1.03865	4.49677e-05
YLR237W	THI7	1.29869	0.000159069
YLR250W	SSP120	1.6373	5.58307e-20
YLR273C	PIG1	1.18957	0.0175821
YLR292C	SEC72	1.42382	0.000209249
YLR300W	EXG1	1.6535	5.06234e-07
YLR301W	HRI1	1.02214	0.00281062
YLR307W	CDA1	2.43279	0.000446383
YLR308W	CDA2	2.05776	0.0463407
YLR346C	CIS1	2.54034	3.28935e-09
YLR361C-A	YLR361C-A	1.18365	0.000528414
YLR370C	ARC18	1.01565	0.00154235
YLR407W	YLR407W	2.3275	7.33053e-05
YLR410W-B	YLR410W-B	1.64288	4.50859e-11
YLR423C	ATG17	1.0207	0.00875004
YLR435W	TSR2	1.25853	0.0304809
YLR443W	ECM7	1.25876	0.0012434
YLR452C	SST2	2.47485	1.32118e-38
YPL280W	HSP32	2.55006	0.00144566
YPL278C	YPL278C	1.79297	0.00108143
YPL257W-B	YPL257W-B	1.37768	5.24679e-08
YPL214C	THI6	1.04135	4.40584e-07
YPL192C	PRM3	6.11574	1.33643e-152
YPL191C	YPL191C	1.14138	0.0020104
YPL183W-A	RTC6	1.02054	0.00240109
YPL171C	OYE3	1.37687	0.000604655
YPL170W	DAP1	1.51929	1.94347e-07
YPL156C	PRM4	1.59938	2.42433e-11
YPL154C	PEP4	1.45409	5.59292e-07
YPL090C	RPS6A	1.02675	0.00325709
YPL088W	YPL088W	2.03549	2.03385e-09
YPL081W	RPS9A	1.80905	2.08708e-12
YPL080C	YPL080C	1.53226	8.36578e-06
YPL061W	ALD6	1.08431	0.0122599
YPL060C-A	YPL060C-A	2.38214	8.23847e-20
YPL052W	OAZ1	1.35456	0.00903663
YPL039W	YPL039W	1.08654	0.0199239
YPL001W	HAT1	1.24999	2.86706e-05
YPR002C-A	YPR002C-A	1.48941	1.53411e-06
YPR006C	ICL2	1.17305	8.68999e-08
YPR015C	YPR015C	1.26215	0.0146282
YPR047W	MSF1	1.04978	0.00318267
YPR060C	ARO7	1.10998	0.00202214
YPR073C	LTP1	1.0302	4.06865e-05
YPR078C	YPR078C	2.02824	0.00302251
YPR094W	RDS3	1.21346	0.00817122
YPR137C-B	YPR137C-B	1.44069	1.15439e-08
YPR140W	TAZ1	1.04544	1.05907e-08
YPR141C	KAR3	2.62565	1.76588e-35
YPR158W-B	YPR158W-B	1.35316	2.37944e-11
YPR158C-D	YPR158C-D	1.61639	2.80245e-09
tA(AGC)P	tA(AGC)P	4.17461	0.000187218
YPR159W	KRE6	1.66047	3.84465e-07
YPR165W	RHO1	1.52136	5.11943e-19
YPR180W	AOS1	1.30081	2.68561e-07
YPR188C	MLC2	1.14783	0.00203031
YML132W	COS3	1.17897	3.6244e-05
YML131W	YML131W	1.59271	1.9381e-07
YML055W	SPC2	1.22519	0.000112012
YML047C	PRM6	10.0166	2.18569e-27
YML046W	PRP39	1.62691	2.33475e-14
YML045W	YML045W	1.40315	2.64119e-06
YML039W	YML039W	1.35567	5.11625e-06
YML009C	MRPL39	1.08147	0.001098
YML001W	YPT7	1.2195	0.00579607
YMR008C	PLB1	1.07252	0.000272826
YMR015C	ERG5	1.39023	4.06865e-05
YMR034C	RCH1	1.10635	7.41328e-06
YMR035W	IMP2	1.05931	2.23322e-06
YMR045C	YMR045C	1.09717	5.1485e-06
YMR050C	YMR050C	1.41704	5.66689e-09
YMR065W	KAR5	3.5331	5.52687e-28
YMR074C	SDD2	1.39208	1.48316e-05
YMR092C	AIP1	1.25256	3.99561e-08
YMR096W	SNZ1	1.49999	0.00151645
YMR150C	IMP1	1.27795	0.00286761
YMR175W-A	YMR175W-A	1.5746	0.0468737
YMR184W	ADD37	1.34334	1.93161e-07
YMR191W	SPG5	1.02628	1.39003e-06
YMR198W	CIK1	3.62061	2.68232e-55
YMR226C	YMR226C	1.50983	4.28479e-38
YMR228W	MTF1	1.0444	0.000206757
YMR232W	FUS2	5.12366	7.78915e-69
YMR264W	CUE1	1.19256	0.0068296
YMR304C-A	YMR304C-A	1.54212	1.83789e-06
YMR305C	SCW10	2.57016	6.35553e-25
YMR315W	YMR315W	1.33367	0.00195304
YBL100W-B	YBL100W-B	1.72508	1.41597e-12
YBL098W	YBL098W	1.01242	4.67288e-05
YBL078C	YBL078C	1.4563	0.00318267
YBL049W	YBL049W	1.35083	0.00125393
YBL040C	YBL040C	1.08631	0.00268028
YBL016W	YBL016W	2.36904	7.39722e-13
YBL001C	YBL001C	1.77764	1.35948e-08
YBR012C	YBR012C	1.69613	3.97617e-05
YBR012W-B	YBR012W-B	1.21938	5.93046e-08
YBR014C	GRX7	1.06827	0.000158632
YBR023C	CHS3	1.63727	4.39333e-11
YBR024W	SCO2	1.33091	9.86785e-07
YBR040W	FIG1	11.7586	1.05812e-77
YBR047W	FMP23	1.22913	0.00783949
YBR053C	YBR053C	1.25322	0.000754164
YBR056W	YBR056W	1.33184	0.00134706
YBR083W	TEC1	1.05183	0.00359881
YBR096W	YBR096W	1.27927	2.30375e-07
YBR137W	YBR137W	1.1129	3.1379e-07
YBR151W	APD1	1.02157	2.79616e-08
YBR156C	SLI15	1.28013	7.58469e-05
YBR166C	TYR1	1.10643	5.29712e-07
YBR176W	ECM31	1.18946	5.705e-05
YBR182C	SMP1	1.49794	6.77005e-08
YBR185C	MBA1	1.02488	0.000460067
YBR191W	RPL21A	1.27561	5.67269e-08
YBR207W	FTH1	1.12207	3.72427e-07
YBR256C	RIB5	1.39761	1.71923e-08
YBR258C	SHG1	1.34533	9.62755e-06
YBR295W	PCA1	1.60279	1.22357e-09
YBR302C	COS2	1.35356	1.10983e-08
YNL336W	COS1	1.38821	9.51896e-10
YNL333W	SNZ2	1.78341	3.02373e-11
YNL332W	THI12	1.79815	3.40485e-05
YNL326C	PFA3	1.46893	7.36428e-07
YNL320W	YNL320W	1.14022	4.54006e-06
YNL301C	RPL18B	1.01783	2.01498e-06
YNL284C-B	YNL284C-B	1.53844	4.50727e-09
YNL280C	ERG24	1.54409	4.15287e-15
YNL279W	PRM1	4.69628	3.59574e-87
YNL259C	ATX1	1.2567	0.00389724
YNL208W	YNL208W	2.58201	2.40593e-34
YNL145W	MFA2	1.31117	0.00286858
YNL130C	CPT1	1.12794	4.01942e-07
YNL129W	NRK1	1.37338	3.20122e-05
YNL115C	YNL115C	1.07726	5.31109e-06
YNL090W	RHO2	1.54688	9.18713e-07
YNL086W	SNN1	1.15144	0.00114978
YNL079C	TPM1	1.04122	0.000330592
YNL070W	TOM7	1.0765	4.16246e-06
YNL054W-B	YNL054W-B	1.63698	3.47378e-12
YNL053W	MSG5	1.02477	0.00209938
YNL042W	BOP3	1.30873	2.26571e-06
YNL015W	PBI2	1.22258	0.00317796
YNL014W	HEF3	1.18332	0.000522456
YNR030W	ALG12	1.09208	0.000203686
YNR035C	ARC35	1.08299	0.000160345
YNR044W	AGA1	5.35467	2.1089e-62
YNR064C	YNR064C	1.45492	9.83987e-06
YNR065C	YNR065C	1.45592	0.000962082
YNR066C	YNR066C	2.25679	3.36751e-20
YJL219W	HXT9	2.8795	5.47999e-11
YJL208C	NUC1	1.23785	0.00048178
YJL170C	ASG7	5.89194	2.88764e-69
YJL162C	JJJ2	1.04093	0.0189459
YJL157C	FAR1	1.62291	7.24275e-08
YJL155C	FBP26	1.14434	0.0289475
YJL136C	RPS21B	1.15625	0.0323004
YJL132W	YJL132W	1.21044	6.26188e-05
YJL113W	YJL113W	2.98846	3.52877e-31
YJL096W	MRPL49	1.23117	5.38465e-05
YJL057C	IKS1	1.63173	3.99072e-06
YJL003W	COX16	1.03631	0.0067284
YJR008W	MHO1	1.02555	0.0140289
YJR024C	MDE1	1.0076	0.0119083
YJR025C	BNA1	1.85078	2.0415e-08
YJR027W	YJR027W	1.35425	3.76915e-07
YJR029W	YJR029W	1.28201	1.28587e-06
YJR032W	CPR7	1.04318	0.00181178
YJR074W	MOG1	1.29286	2.2596e-07
YJR078W	BNA2	1.40469	0.0039364
YJR105W	ADO1	1.09527	0.00430298
YJR133W	XPT1	1.11999	0.00022678
YJR142W	YJR142W	1.30148	0.000127807
YJR148W	BAT2	1.09346	7.26262e-09
YJR153W	PGU1	2.2102	1.57571e-14
YJR154W	YJR154W	2.77006	4.50859e-11
YJR155W	AAD10	1.42875	0.000388368
YJR161C	COS5	1.67504	2.94389e-06
YKL221W	MCH2	1.32381	0.0176558
YKL219W	COS9	1.86091	2.19952e-15
YKL218C	SRY1	1.43207	0.00398329
YKL189W	HYM1	2.60949	8.51275e-29
YKL178C	STE3	1.23133	0.0359118
YKL163W	PIR3	2.19907	4.44387e-06
YKL161C	KDX1	2.06295	2.70288e-05
YKL128C	PMU1	2.26429	6.7246e-32
YKL127W	PGM1	1.11	2.48268e-06
YKL104C	GFA1	2.30219	5.49331e-22
YKL001C	MET14	1.14272	6.25526e-07
YKR013W	PRY2	1.79331	1.09337e-12
YKR035C	OPI8	2.29228	0.0174248
YKR039W	GAP1	1.15096	0.00012359
YKR042W	UTH1	1.4587	3.86077e-15
YKR049C	FMP46	1.18648	2.54492e-06
YKR053C	YSR3	1.14082	2.22765e-05
YKR061W	KTR2	2.62743	1.02673e-31
YEL066W	HPA3	1.12959	0.00217624
YEL065W	SIT1	1.9118	0.00217394
YEL059W	HHY1	1.20648	0.030014
YEL058W	PCM1	1.65167	8.08334e-14
YEL004W	YEA4	1.00174	0.0177867
YEL001C	IRC22	1.21892	2.41879e-11
YER010C	YER010C	1.03515	0.000260709
YER048W-A	ISD11	1.32094	6.26261e-10
YER071C	TDA2	1.00615	1.39173e-05
YER087W	AIM10	1.0456	0.0230479
YER119C-A	YER119C-A	1.02189	0.0279141
YER128W	VFA1	1.17491	0.000207406
tH(GUG)E2	tH(GUG)E2	8.84492	1.33154e-58
YER138C	YER138C	1.35052	1.56182e-07
YER145C-A	YER145C-A	1.09041	0.0444391
YER160C	YER160C	1.61286	3.54216e-11
YER163C	GCG1	1.16397	8.34695e-09
YER185W	PUG1	2.13024	2.1671e-14
YHL048W	COS8	1.05598	0.0185549
YHL044W	YHL044W	1.20012	0.000616735
YHL040C	ARN1	1.32457	0.00106766
YHL035C	VMR1	1.7158	1.67019e-07
YHL009W-B	YHL009W-B	2.41042	2.19952e-15
YHR005C	GPA1	1.51554	9.1783e-11
YHR010W	RPL27A	1.21365	0.00539133
YHR015W	MIP6	1.11194	0.0163801
tA(AGC)H	tA(AGC)H	3.89484	0.00118986
YHR043C	DOG2	1.94942	7.79923e-23
YHR063C	PAN5	1.0997	3.56689e-09
YHR067W	HTD2	1.07706	9.10087e-06
YHR112C	YHR112C	1.12625	0.00205971
YHR142W	CHS7	1.21313	5.6101e-12
YHR143W-A	RPC10	1.20068	0.0262643
YHR144C	DCD1	1.31245	0.00105936
YHR152W	SPO12	1.69969	1.00534e-12
YHR184W	SSP1	1.44108	0.0014921
YHR209W	CRG1	1.59895	0.00666994
YHR214C-B	YHR214C-B	1.31195	2.30357e-07
YIL170W	YIL170W	2.64429	3.11232e-08
YIL124W	AYR1	1.01922	8.2309e-07
YIL117C	PRM5	2.35591	1.77939e-05
YIL094C	LYS12	1.28997	1.09779e-13
YIL082W-A	YIL082W-A	5.1807	2.51431e-82
tI(AAU)I2	tI(AAU)I2	4.94087	3.33533e-05
YIL079C	AIR1	1.73158	2.32465e-14
YIL065C	FIS1	1.01711	0.0148031
YIL063C	YRB2	1.14698	0.00193591
YIL037C	PRM2	5.97423	4.12464e-112
YIL024C	YIL024C	1.0406	0.00216769
YIL015W	BAR1	3.2155	4.87556e-46
YIL010W	DOT5	1.45107	7.80563e-07
YIL007C	NAS2	1.02055	0.0023249
YIR005W	IST3	1.24006	0.00218476
YIR012W	SQT1	1.12123	0.00818281
YIR027C	DAL1	1.40578	0.00128406
YIR038C	GTT1	1.32572	2.38025e-06
YCL076W	YCL076W	6.28353	0.000455736
YCL075W	YCL075W	6.50353	0.00037225
YCL074W	YCL074W	10.3411	8.44082e-11
YCL057C-A	MIC10	1.13569	0.0245187
YCL056C	PEX34	1.32204	0.000988029
YCL055W	KAR4	4.7346	3.11143e-31
YCL048W	SPS22	1.88727	0.000141936
YCL047C	POF1	1.1548	2.18672e-07
YCL033C	MXR2	1.96888	5.18153e-05
YCL027W	FUS1	4.42071	4.21618e-51
YCL021W-A	YCL021W-A	1.02379	0.00172114
YCL019W	YCL019W	2.15506	8.54138e-16
YCL012C	YCL012C	1.36159	4.93023e-07
YCR007C	YCR007C	1.79182	4.36593e-13
YCR009C	RVS161	1.60445	1.92628e-06
YCR036W	RBK1	1.61871	1.39679e-11
YCR054C	CTR86	1.18538	0.00113885
YCR076C	FUB1	1.16431	0.00367521
YCR083W	TRX3	1.0968	0.000680059
YCR089W	FIG2	5.98978	9.97568e-110
YFL062W	COS4	1.13956	8.58412e-08
YFL059W	SNZ3	1.90062	2.82728e-08
YFL058W	THI5	1.29816	0.0482411
YFL048C	EMP47	1.65217	1.30992e-14
YFL027C	GYP8	1.54064	1.22074e-13
YFL026W	STE2	2.04721	4.35128e-08
YFL005W	SEC4	1.24082	1.08615e-06
YFL002W-A	YFL002W-A	2.15852	1.07621e-14
YFR010W-A	YFR010W-A	2.58412	0.0113811
YAR009C	YAR009C	1.3845	1.99958e-07
YAR031W	YAR031W	1.65299	9.15676e-10
YAR053W	YAR053W	1.74237	0.021388

## Sheet: WT-WTα_unchanged genes
Systematic name	Standard name	log2FC	Padj
YDL247W	MPH2	-0.226497	0.720575
YDL246C	SOR2	0.652825	0.124471
YDL245C	HXT15	0.306873	0.692664
YDL244W	THI13	0.788072	0.170762
YDL243C	AAD4	0.48376	0.090354
YDL242W	YDL242W	0.0962584	0.912653
YDL241W	YDL241W	0.440779	0.222016
YDL24 C-A	YDL24 C-A	#N/A	#N/A
YDL24 W	YDL24 W	#N/A	#N/A
YDL239C	ADY3	0.246799	0.664153
YDL238C	GUD1	-0.0018495	0.998613
YDL237W	AIM6	0.23249	0.577235
YDL236W	PHO13	-0.510313	0.0820444
YDL235C	YPD1	0.889353	5.9917e-05
YDL233W	MFG1	0.0460955	0.916851
YDL231C	BRE4	-0.587748	0.0307777
YDL23 W	YDL23 W	#N/A	#N/A
YDL229W	SSB1	0.0970249	0.667948
YDL227C	HO	-0.986598	0.0230439
YDL226C	GCS1	0.233383	0.43307
YDL225W	SHS1	0.519262	0.0401507
YDL224C	WHI4	-0.711436	0.0335807
YDL223C	HBT1	0.0960664	0.885373
YDL222C	FMP45	0.421773	0.448525
YDL221W	YDL221W	-0.595415	0.315866
YDL219W	DTD1	0.541211	0.141275
YDL218W	YDL218W	0.07231	0.920273
YDL217C	TIM22	-0.262193	0.631078
YDL216C	RRI1	0.376243	0.154171
YDL215C	GDH2	-0.270541	0.58603
YDL213C	NOP6	-0.386228	0.553951
YDL212W	SHR3	0.894141	0.0706923
YDL211C	YDL211C	-0.293185	0.629635
tG(GCC)D1	tG(GCC)D1	0.141549	NA
YDL21 W	YDL21 W	#N/A	#N/A
YDL2 9C	YDL2 9C	#N/A	#N/A
YDL2 8W	YDL2 8W	#N/A	#N/A
YDL2 7W	YDL2 7W	#N/A	#N/A
YDL2 6W	YDL2 6W	#N/A	#N/A
YDL2 5C	YDL2 5C	#N/A	#N/A
YDL2 4W	YDL2 4W	#N/A	#N/A
YDL2 3C	YDL2 3C	#N/A	#N/A
YDL2 2W	YDL2 2W	#N/A	#N/A
YDL2 1W	YDL2 1W	#N/A	#N/A
YDL199C	YDL199C	-0.138355	0.865445
YDL198C	GGC1	-0.453785	0.0656265
YDL194W	SNF3	-0.182576	0.754285
YDL193W	NUS1	0.119083	0.77907
YDL192W	ARF1	0.920766	0.0865526
YDL191W	RPL35A	0.319048	0.306031
YDL19 C	YDL19 C	#N/A	#N/A
YDL189W	RBS1	-0.110782	0.77039
YDL188C	PPH22	-0.00934978	0.986909
YDL187C	YDL187C	0	NA
YDL185C-A	YDL185C-A	0.678029	0.853937
YDL185W	VMA1	0.069398	0.767081
YDL184C	RPL41A	0.120393	0.810066
YDL183C	YDL183C	-0.432402	0.420144
YDL182W	LYS20	-0.0067581	0.990533
YDL181W	INH1	-0.363246	0.505794
YDL18 W	YDL18 W	#N/A	#N/A
YDL177C	YDL177C	0.773144	0.0730773
YDL176W	YDL176W	0.504221	0.0936539
YDL175C	AIR2	-0.206715	0.537498
YDL174C	DLD1	-0.484084	0.201593
YDL173W	PAR32	0.415222	0.11429
YDL171C	GLT1	-0.976775	0.000287871
YDL169C	UGX2	0.927824	0.0432411
YDL168W	SFA1	0.800167	0.0029115
YDL167C	NRP1	-0.11764	0.876459
YDL166C	FAP7	0.596649	0.262393
YDL165W	CDC36	0.434267	0.0462597
YDL164C	CDC9	-0.238481	0.480141
YDL163W	YDL163W	0	NA
YDL162C	YDL162C	-0.716202	0.799169
YDL161W	ENT1	-0.123871	0.736683
YDL160C-A	MHF2	0.564263	0.0954194
YDL160C	DHH1	-0.602062	0.418446
YDL159W	STE7	-0.533904	0.142965
YDL158C	YDL158C	0.158462	0.832581
YDL157C	YDL157C	0.77337	0.114658
YDL156W	CMR1	-0.138956	0.815766
YDL155W	CLB3	-0.306779	0.273042
YDL154W	MSH5	0.290995	0.503096
YDL153C	SAS10	-0.289591	0.660238
YDL152W	YDL152W	0	NA
YDL150W	RPC53	-0.0319468	0.972254
YDL149W	ATG9	-0.101582	0.78452
YDL148C	NOP14	0.0393115	0.963486
YDL147W	RPN5	0.333663	0.053777
YDL146W	LDB17	0.20848	0.755862
YDL145C	COP1	-0.0854772	0.780208
YDL144C	YDL144C	-0.331701	0.205487
YDL143W	CCT4	-0.166441	0.509022
YDL142C	CRD1	0.30185	0.317807
YDL141W	BPL1	-0.480392	0.131877
YDL139C	SCM3	-0.152592	0.724166
YDL138W	RGT2	-0.699331	0.0661582
YDL136W	RPL35B	0.18428	0.715303
YDL134C	PPH21	0.550288	0.00825299
YDL133C-A	RPL41B	0.284704	0.659316
YDL133W	SRF1	0.75467	0.000282822
YDL132W	CDC53	0.263112	0.391573
YDL131W	LYS21	0.432601	0.0108134
YDL130W	RPP1B	0.152206	0.80788
YDL129W	YDL129W	-0.627803	0.0577492
YDL128W	VCX1	-0.181429	0.47975
YDL126C	CDC48	-0.41381	0.113184
YDL125C	HNT1	0.239801	0.562523
YDL124W	YDL124W	-0.109681	0.873386
YDL122W	UBP1	-0.0490116	0.919071
YDL121C	EXP1	0.767778	0.0841992
YDL120W	YFH1	0.318408	0.212645
YDL118W	YDL118W	-0.030361	0.988504
YDL117W	CYK3	0.173406	0.631078
YDL116W	NUP84	-0.0375787	0.913828
YDL115C	IWR1	-0.237041	0.42585
YDL113C	ATG20	-0.36843	0.606492
YDL112W	TRM3	-0.509743	0.101017
YDL111C	RRP42	-0.0997992	0.828286
YDL109C	YDL109C	-0.385612	0.310946
YDL108W	KIN28	0.0166453	0.970146
YDL107W	MSS2	0.384154	0.259448
YDL106C	PHO2	-0.278438	0.721156
YDL105W	NSE4	-0.486946	0.180368
YDL104C	QRI7	0.16149	0.61176
YDL103C	QRI1	0.393407	0.130127
YDL102W	POL3	-0.325984	0.131038
YDL101C	DUN1	0.341079	0.304375
YDL100C	GET3	0.576676	0.00245496
YDL099W	BUG1	0.0847354	0.827457
YDL098C	SNU23	0.900863	0.0123887
YDL097C	RPN6	0.045264	0.9165
YDL096C	YDL096C	-0.771567	NA
YDL095W	PMT1	-0.182885	0.446119
YDL094C	YDL094C	-0.3656	0.571455
YDL093W	PMT5	-0.715928	0.00778081
YDL092W	SRP14	0.519376	0.314099
YDL091C	UBX3	0.409727	0.467676
YDL090C	RAM1	-0.808499	0.001041
YDL089W	NUR1	0.249834	0.645275
YDL088C	ASM4	-0.403586	0.0876624
YDL087C	LUC7	-0.806379	0.0112228
YDL086W	YDL086W	-0.120852	0.743151
YDL084W	SUB2	0.248171	0.481575
YDL083C	RPS16B	0.528248	0.181606
YDL082W	RPL13A	0.0228476	0.954415
YDL081C	RPP1A	0.424353	0.484246
YDL080C	THI3	-0.517559	0.0419514
YDL079C	MRK1	-0.612478	0.3411
YDL078C	MDH3	0.94779	2.83851e-06
YDL077C	VAM6	-0.0811794	0.857619
YDL076C	RXT3	-0.328713	0.281236
YDL075W	RPL31A	0.210108	0.670444
YDL074C	BRE1	-0.383202	0.11499
YDL073W	AHK1	0.351529	0.177858
YDL072C	YET3	0.40267	0.26564
YDL070W	BDF2	-0.918507	0.000914614
YDL069C	CBS1	-0.0827871	0.88694
YDL068W	YDL068W	0.22114	0.919904
YDL067C	COX9	0.588178	0.117117
YDL066W	IDP1	0.0330776	0.96368
YDL065C	PEX19	0.760106	0.00539133
YDL064W	UBC9	-0.30642	0.411015
YDL063C	SYO1	0.276888	0.620377
YDL062W	YDL062W	0.130292	0.978252
YDL061C	RPS29B	0.240756	0.594918
YDL060W	TSR1	-0.399938	0.336356
YDL059C	RAD59	0.505323	0.0999124
YDL058W	USO1	0.209503	0.613823
YDL057W	YDL057W	0.839635	0.00467555
YDL056W	MBP1	-0.491237	0.0316725
YDL055C	PSA1	-0.771686	0.000491789
tK(UUU)D	tK(UUU)D	-0.145684	0.918218
YDL054C	MCH1	0.271331	0.438596
YDL053C	PBP4	0.762264	0.00311966
YDL052C	SLC1	-0.251987	0.416771
YDL051W	LHP1	0.825955	0.103996
YDL050C	YDL050C	-0.37083	0.662153
YDL049C	KNH1	-0.752932	0.071988
YDL048C	STP4	-0.907759	0.000675088
YDL047W	SIT4	-0.373321	0.423187
YDL046W	NPC2	-0.523358	0.00666994
YDL045W-A	MRP10	0.276615	0.493522
YDL045C	FAD1	0.466503	0.13796
YDL044C	MTF2	0.467806	0.0971586
YDL043C	PRP11	0.245924	0.435934
YDL042C	SIR2	-0.468298	0.3411
YDL040C	NAT1	-0.235372	0.503096
YDL039C	PRM7	-0.559122	0.194356
YDL037C	BSC1	-0.18271	0.792092
YDL036C	PUS9	-0.330603	0.350332
YDL035C	GPR1	0.594931	0.0382512
YDL034W	YDL034W	-0.200522	0.948025
YDL033C	SLM3	-0.621653	0.0901541
YDL032W	YDL032W	0	NA
YDL031W	DBP10	-0.317421	0.699557
YDL030W	PRP9	-0.122412	0.707634
YDL029W	ARP2	0.560036	0.0678853
YDL028C	MPS1	-0.442736	0.251587
YDL027C	MRX9	0.925545	0.0758074
YDL026W	YDL026W	0.254759	0.965876
YDL025C	RTK1	-0.260426	0.67765
YDL024C	DIA3	0.299589	0.622807
YDL022C-A	YDL022C-A	0.663886	0.577597
YDL020C	RPN4	-0.126647	0.835053
YDL018C	ERP3	0.841013	0.0267009
YDL017W	CDC7	0.0210765	0.970146
YDL016C	YDL016C	0.720747	0.0476429
YDL015C	TSC13	0.636975	0.00213297
YDL014W	NOP1	-0.135731	0.825542
YDL013W	SLX5	-0.335035	0.236413
YDL012C	YDL012C	-0.224211	0.487936
YDL010W	GRX6	0.19008	0.670444
YDL009C	YDL009C	0.35217	0.429307
YDL007C-A	YDL007C-A	0	NA
YDL007W	RPT2	0.557304	0.0157056
YDL006W	PTC1	0.553062	0.031668
YDL005C	MED2	-0.368102	0.214893
YDL002C	NHP10	0.586051	0.00778081
YDL001W	RMD1	0.537142	0.0552382
YDR001C	NTH1	0.19047	0.804066
YDR002W	YRB1	0.689299	0.0192512
YDR003W	RCR2	-0.281648	0.516317
YDR003W-A	YDR003W-A	-0.514902	0.229705
YDR004W	RAD57	0.127839	0.665283
YDR005C	MAF1	-0.237184	0.530197
YDR006C	SOK1	-0.183497	0.590062
YDR007W	TRP1	0.148455	0.742542
YDR008C	YDR008C	-0.336459	0.804164
YDR009W	GAL3	-0.146151	0.779366
YDR010C	YDR010C	0.247503	0.809366
YDR011W	SNQ2	-0.202525	0.423293
YDR012W	RPL4B	-0.361995	0.126423
YDR013W	PSF1	0.0192803	0.971482
YDR014W	RAD61	0.589588	0.0559587
YDR014W-A	HED1	0.778652	0.399414
YDR016C	DAD1	-0.397209	0.287478
YDR017C	KCS1	-0.682082	0.00202876
YDR018C	YDR018C	-0.118168	0.86963
YDR019C	GCV1	0.370309	0.530828
YDR020C	DAS2	0.114141	0.856589
YDR021W	FAL1	0.00438005	0.997574
YDR023W	SES1	0.545564	0.0253672
YDR024W	YDR024W	0.00686608	0.997484
YDR025W	RPS11A	0.352148	0.393334
YDR026C	NSI1	0.177311	0.577235
YDR027C	VPS54	-0.371168	0.339414
YDR028C	REG1	0.413181	0.267929
YDR030C	RAD28	-0.196216	0.65326
YDR031W	MIX14	0.239053	0.533601
YDR034C	LYS14	-0.350883	0.195843
YDR035W	ARO3	-0.421905	0.07675
YDR036C	EHD3	0.225214	0.484096
YDR037W	KRS1	-0.131269	0.73603
YDR038C	ENA5	-0.147459	0.631529
YDR039C	ENA2	0.146938	0.674643
YDR040C	ENA1	0.00779719	0.986624
YDR041W	RSM10	0.237663	0.465283
YDR042C	YDR042C	-0.55735	0.340219
YDR043C	NRG1	-0.687981	0.143713
YDR044W	HEM13	-0.486161	0.162859
YDR045C	RPC11	0.654345	0.326945
YDR046C	BAP3	-0.218103	0.661598
YDR047W	HEM12	-0.446415	0.0517814
YDR049W	VMS1	-0.145799	0.683649
YDR050C	TPI1	-0.330069	0.19259
YDR051C	DET1	0.376505	0.156327
YDR052C	DBF4	-0.111842	0.783151
YDR053W	YDR053W	-0.870935	0.674643
YDR054C	CDC34	0.276967	0.188268
YDR055W	PST1	0.62976	0.0811915
YDR056C	EMC10	0.163532	0.526588
YDR057W	YOS9	0.420164	0.144135
YDR058C	TGL2	0.58126	0.0481803
YDR060W	MAK21	-0.538579	0.380802
YDR061W	YDR061W	0.398091	0.0584919
YDR062W	LCB2	0.563001	0.120996
YDR063W	AIM7	-0.0944608	0.856589
YDR064W	RPS13	0.596811	0.0352627
YDR065W	RRG1	0.772062	0.00495641
YDR066C	RTR2	0.302154	0.521549
YDR067C	OCA6	0.284685	0.535572
YDR068W	DOS2	0.278193	0.372376
YDR069C	DOA4	-0.357232	0.55484
YDR071C	PAA1	0.774798	0.000468992
YDR072C	IPT1	-0.343568	0.202316
YDR075W	PPH3	-0.729344	0.147199
YDR076W	RAD55	-0.919551	0.0410892
YDR077W	SED1	0.602086	0.249881
YDR078C	SHU2	-0.320989	0.381108
YDR079W	PET100	0.447404	0.201772
YDR079C-A	TFB5	0.81324	0.114658
YDR080W	VPS41	0.604666	0.0310162
YDR081C	PDC2	-0.241565	0.292233
YDR082W	STN1	0.183611	0.546072
YDR083W	RRP8	-0.467297	0.518401
YDR084C	TVP23	0.558282	0.150283
YDR086C	SSS1	0.334187	0.400698
YDR087C	RRP1	0.133956	0.860828
YDR088C	SLU7	0.583917	0.269586
tR(ACG)D	tR(ACG)D	0.193046	0.907291
YDR090C	ILT1	0.665341	0.0216222
YDR091C	RLI1	0.39247	0.232742
YDR092W	UBC13	0.554085	0.188441
YDR094W	YDR094W	0	NA
YDR097C	MSH6	-0.643223	0.0189459
YDR098C	GRX3	0.84477	3.2504e-06
tQ(UUG)D2	tQ(UUG)D2	-0.272134	0.90058
YDR099W	BMH2	0.864519	0.000522363
YDR100W	TVP15	0.344248	0.429153
YDR101C	ARX1	0.16348	0.800071
YDR103W	STE5	0.171156	0.536073
YDR104C	SPO71	0.0399201	0.916851
YDR105C	TMS1	0.304194	0.376541
YDR106W	ARP10	0.0313413	0.973755
YDR108W	TRS85	0.218413	0.439485
YDR109C	YDR109C	-0.112676	0.817054
YDR110W	FOB1	0.185127	0.690336
YDR111C	ALT2	-0.39366	0.532866
YDR114C	YDR114C	0.628451	0.692664
YDR115W	MRX14	0.687565	0.0292172
YDR116C	MRPL1	0.54107	0.182288
YDR117C	TMA64	0.205133	0.582877
YDR118W	APC4	0.364133	0.191231
YDR118W-A	YDR118W-A	-0.204611	0.879249
YDR119W	VBA4	0.0859232	0.811447
YDR120C	TRM1	-0.143274	0.822799
YDR121W	DPB4	-0.353342	0.56322
YDR122W	KIN1	-0.558532	0.239528
YDR123C	INO2	0.773699	0.0293113
YDR126W	SWF1	-0.20232	0.73519
YDR127W	ARO1	-0.537352	0.0610592
YDR128W	MTC5	0.0250078	0.950742
YDR129C	SAC6	0.225057	0.686847
YDR130C	FIN1	-0.261613	0.547806
YDR131C	YDR131C	0.288781	0.555915
YDR132C	MRX16	0.251346	0.599458
YDR135C	YCF1	0.161021	0.467331
YDR137W	RGP1	0.650256	0.00929661
YDR138W	HPR1	0.0565899	0.903321
YDR139C	RUB1	0.844104	0.0242589
YDR140W	MTQ2	0.173087	0.575708
YDR141C	DOP1	-0.17854	0.749533
YDR142C	PEX7	-0.0572008	0.882036
YDR143C	SAN1	-0.745022	0.0214295
YDR144C	MKC7	0.363769	0.21073
YDR145W	TAF12	-0.167362	0.501446
YDR147W	EKI1	0.32419	0.326977
YDR148C	KGD2	-0.109411	0.837822
YDR149C	YDR149C	0.243132	0.954513
YDR151C	CTH1	-0.226659	0.747776
YDR152W	GIR2	-0.0732777	0.913828
YDR153C	ENT5	-0.441287	0.153555
YDR154C	YDR154C	-0.663092	0.261079
YDR155C	CPR1	0.159651	0.657379
YDR156W	RPA14	-0.378034	0.51568
YDR158W	HOM2	0.0967486	0.79405
YDR159W	SAC3	-0.12139	0.755862
YDR160W	SSY1	-0.293451	0.42223
YDR161W	ACL4	-0.284045	0.460504
YDR162C	NBP2	0.686572	0.00125694
YDR163W	CWC15	0.0587969	0.90723
YDR164C	SEC1	0.408993	0.370081
YDR165W	TRM82	0.291799	0.471639
YDR166C	SEC5	0.0451694	0.927033
YDR167W	TAF10	0.235899	0.696976
YDR169C	STB3	-0.371543	0.392222
YDR170C	SEC7	0.0256009	0.966337
tQ(UUG)D3	tQ(UUG)D3	0.311615	0.916815
YDR170W-A	YDR170W-A	-0.421854	0.260388
YDR172W	SUP35	0.184574	0.607532
YDR173C	ARG82	-0.535871	0.0482411
YDR174W	HMO1	-0.994018	0.014277
YDR175C	RSM24	-0.175867	0.485168
YDR176W	NGG1	-0.747082	0.000195818
YDR178W	SDH4	0.162484	0.813228
YDR179C	CSN9	-0.0543013	0.946748
YDR179W-A	NVJ3	0.697551	0.100542
YDR180W	SCC2	-0.538544	0.045769
YDR181C	SAS4	0.490289	0.0355219
YDR182W	CDC1	-0.171198	0.721445
YDR182W-A	YDR182W-A	-0.757761	0.281246
YDR183W	PLP1	0.692541	0.00874989
YDR183C-A	YDR183C-A	0.272862	0.801336
YDR184C	ATC1	0.863122	0.157413
YDR185C	UPS3	0.0768243	0.894605
YDR186C	SND1	-0.475382	0.0202329
YDR188W	CCT6	-0.617056	0.0440061
YDR189W	SLY1	0.206974	0.425288
YDR190C	RVB1	0.634224	0.00528805
YDR191W	HST4	0.487291	0.219404
YDR192C	NUP42	0.504966	0.127475
YDR194C	MSS116	0.416302	0.253625
YDR194W-A	YDR194W-A	0	NA
YDR195W	REF2	-0.0777262	0.84381
YDR197W	CBS2	0.238877	0.435934
YDR198C	RKM2	0.768579	0.0115842
YDR199W	YDR199W	-0.862177	0.271233
YDR200C	VPS64	0.238563	0.502216
YDR201W	SPC19	0.47455	0.239216
YDR202C	RAV2	0.409706	0.317807
YDR203W	YDR203W	0	NA
YDR204W	COQ4	-0.231632	0.463809
YDR205W	MSC2	-0.522378	0.084304
YDR206W	EBS1	-0.10201	0.726962
YDR207C	UME6	-0.412621	0.258479
YDR208W	MSS4	-0.39813	0.324127
YDR209C	YDR209C	0.494067	0.0901872
YDR211W	GCD6	0.767762	0.000812149
YDR212W	TCP1	0.345406	0.225528
YDR214W	AHA1	0.370302	0.494557
YDR216W	ADR1	0.830511	0.22462
YDR217C	RAD9	-0.320909	0.303128
YDR218C	SPR28	0.456163	0.532727
YDR219C	MFB1	0.062022	0.897565
YDR221W	GTB1	-0.0726543	0.856643
YDR222W	YDR222W	0.415415	0.235941
YDR223W	CRF1	0.37824	0.418852
YDR226W	ADK1	0.326009	0.363603
YDR227W	SIR4	-0.240234	0.522175
YDR228C	PCF11	0.0373276	0.923687
YDR229W	IVY1	-0.29262	0.522999
YDR230W	YDR230W	-0.218555	0.745551
YDR231C	COX20	-0.0317017	0.933921
YDR232W	HEM1	-0.82482	0.000942837
YDR233C	RTN1	-0.0555856	0.853937
YDR234W	LYS4	-0.437495	0.258225
YDR235W	PRP42	0.306549	0.257402
YDR237W	MRPL7	0.811483	0.0100586
YDR238C	SEC26	-0.089741	0.80037
YDR239C	YDR239C	-0.310399	0.282351
YDR240C	SNU56	0.418951	0.150346
YDR241W	YDR241W	0.646159	0.23978
YDR243C	PRP28	0.439829	0.044342
YDR244W	PEX5	0.0500428	0.916631
YDR245W	MNN10	0.074856	0.841296
YDR246W	TRS23	-0.409078	0.363535
YDR246W-A	YDR246W-A	-0.607316	0.388763
YDR247W	VHS1	-0.49973	0.0312764
YDR249C	YDR249C	0.955713	1.70449e-05
YDR250C	YDR250C	-0.249154	0.846785
YDR251W	PAM1	0.372182	0.430984
YDR252W	BTT1	-0.368258	0.475264
YDR253C	MET32	-0.771794	0.0115317
YDR254W	CHL4	-0.0276317	0.943169
YDR255C	RMD5	0.103126	0.837698
YDR257C	RKM4	0.610119	0.0282361
YDR258C	HSP78	-0.809738	0.370423
YDR260C	SWM1	-0.466065	0.206855
YDR261C	EXG2	0.731173	0.00181527
YDR262W	YDR262W	0.143597	0.657997
YDR263C	DIN7	0.0250981	0.964224
YDR264C	AKR1	0.592773	0.0101916
YDR265W	PEX10	0.140654	0.631078
YDR266C	HEL2	-0.245928	0.473056
YDR267C	CIA1	0.0717495	0.876024
YDR268W	MSW1	0.580463	0.0199495
YDR269C	YDR269C	0	NA
YDR270W	CCC2	-0.968777	0.0213603
YDR271C	YDR271C	0	NA
YDR275W	BSC2	0.523211	0.19208
YDR276C	PMP3	-0.777236	0.0776295
YDR279W	RNH202	0.328808	0.156984
YDR280W	RRP45	0.16337	0.819549
YDR282C	MRX10	0.27346	0.466866
YDR283C	GCN2	0.549752	0.0718199
YDR284C	DPP1	0.553538	0.00532852
YDR285W	ZIP1	0.5615	0.0788152
YDR286C	MGP12	0.499404	0.160729
YDR287W	INM2	-0.0490801	0.90448
YDR288W	NSE3	0.0786268	0.841097
YDR289C	RTT103	0.421876	0.0505379
YDR291W	HRQ1	0.105718	0.756114
YDR292C	SRP101	0.135817	0.638623
YDR293C	SSD1	-0.664121	0.0729111
YDR294C	DPL1	-0.154273	0.538537
YDR295C	HDA2	0.239564	0.477796
YDR296W	MHR1	-0.00885255	0.981134
YDR297W	SUR2	-0.919017	0.0114485
YDR298C	ATP5	0.0752007	0.843646
YDR299W	BFR2	0.256518	0.770533
YDR300C	PRO1	0.321151	0.141035
YDR301W	CFT1	-0.806849	0.000283957
YDR302W	GPI11	0.941427	0.0941948
YDR303C	RSC3	-0.737562	0.043352
YDR305C	HNT2	0.682871	0.00108135
YDR306C	PFU1	0.277893	0.302723
YDR307W	PMT7	0.271291	0.421218
YDR308C	SRB7	0.399863	0.21255
YDR310C	SUM1	-0.175551	0.702288
YDR311W	TFB1	0.536485	0.0155927
YDR312W	SSF2	0.667379	0.280341
YDR313C	PIB1	0.0160338	0.987191
YDR314C	RAD34	-0.540763	0.243553
YDR316W	OMS1	0.523278	0.0353743
tF(GAA)D	tF(GAA)D	-0.426823	0.837136
YDR318W	MCM21	-0.03396	0.923175
YDR319C	YFT2	0.595675	0.0119083
YDR320C	SWA2	-0.00995754	0.984489
YDR320C-A	DAD4	0.833653	0.159061
YDR321W	ASP1	-0.456196	0.137537
YDR322W	MRPL35	-0.164037	0.709379
YDR323C	PEP7	0.403364	0.25332
YDR324C	UTP4	0.211076	0.661799
YDR325W	YCG1	0.145845	0.562523
YDR326C	YSP2	-0.967503	4.44077e-05
YDR327W	YDR327W	0.318258	0.635512
YDR328C	SKP1	0.936199	0.0129699
YDR329C	PEX3	0.111887	0.73486
YDR330W	UBX5	0.161814	0.726962
YDR331W	GPI8	-0.409775	0.390839
YDR332W	IRC3	0.294802	0.400635
YDR333C	RQC1	0.0238273	0.953083
YDR334W	SWR1	-0.741425	0.00495256
YDR335W	MSN5	-0.0467411	0.859636
YDR336W	MRX8	0.23176	0.429952
YDR337W	MRPS28	0.325176	0.211554
YDR338C	YDR338C	-0.325796	0.267368
YDR339C	FCF1	0.5061	0.344658
YDR340W	YDR340W	0.46589	0.720575
YDR341C	YDR341C	0.279735	0.309626
YDR342C	HXT7	-0.676353	0.665002
YDR343C	HXT6	-0.734086	0.6369
YDR345C	HXT3	-0.303662	0.552169
YDR346C	SVF1	0.353067	0.361972
YDR347W	MRP1	0.054149	0.878192
YDR348C	PAL1	-0.245845	0.236795
YDR349C	YPS7	0.400881	0.0727364
YDR350C	ATP22	0.845592	0.00278248
YDR351W	SBE2	0.465025	0.0319812
YDR352W	YPQ2	-0.250912	0.535604
YDR353W	TRR1	0.34786	0.196352
YDR354W	TRP4	0.138088	0.589714
YDR356W	SPC110	-0.106043	0.839721
YDR358W	GGA1	0.382514	0.619249
YDR359C	EAF1	-0.246144	0.617448
YDR361C	BCP1	0.0883103	0.890851
YDR362C	TFC6	-0.121044	0.669027
YDR363W	ESC2	-0.149014	0.661799
YDR363W-A	SEM1	0.642068	0.0453368
YDR364C	CDC40	0.0946605	0.811403
YDR365C	ESF1	-0.473859	0.411823
YDR367W	KEI1	-0.317835	0.351293
YDR368W	YPR1	0.487143	0.0728499
YDR369C	XRS2	0.760011	0.0114263
YDR370C	DXO1	0.457983	0.27995
YDR371W	CTS2	0.796479	0.00168568
YDR372C	VPS74	0.947042	2.26218e-05
YDR374W-A	WIP1	0.99327	0.00885706
YDR375C	BCS1	-0.370512	0.204583
YDR376W	ARH1	0.681657	0.0109145
YDR377W	ATP17	0.913813	0.00521296
YDR378C	LSM6	0.482387	0.400432
YDR379W	RGA2	0.42639	0.179433
YDR379C-A	SDH6	0.840246	0.304896
YDR380W	ARO10	-0.0202506	0.97289
YDR381W	YRA1	-0.847488	0.00218228
YDR381C-A	COI1	0.284254	0.515738
YDR382W	RPP2B	0.137863	0.824192
YDR384C	ATO3	-0.710147	0.0533259
YDR385W	EFT2	-0.334763	0.361784
YDR386W	MUS81	0.576733	0.0374664
YDR387C	CIN10	-0.234649	0.547806
YDR388W	RVS167	0.171847	0.636697
YDR389W	SAC7	-0.0564094	0.904586
YDR390C	UBA2	-0.301334	0.403
tG(CCC)D	tG(CCC)D	-0.767479	0.84122
YDR392W	SPT3	-0.109143	0.756114
YDR393W	SHE9	-0.286471	0.299367
YDR394W	RPT3	-0.299943	0.210931
YDR395W	SXM1	-0.535994	0.0988031
YDR396W	YDR396W	-0.91017	0.110246
YDR397C	NCB2	-0.345529	0.797837
YDR398W	UTP5	-0.919808	0.167972
YDR399W	HPT1	0.0855019	0.907558
YDR400W	URH1	0.790761	0.0482578
YDR401W	YDR401W	-0.689952	0.800295
YDR402C	DIT2	0.480992	0.720575
YDR403W	DIT1	0.595316	0.214893
YDR404C	RPB7	-0.0330314	0.946588
YDR405W	MRP20	-0.189316	0.65791
YDR406W	PDR15	-0.434199	0.453522
YDR407C	TRS120	0.14901	0.707542
YDR408C	ADE8	-0.402955	0.364179
YDR409W	SIZ1	-0.466506	0.110581
YDR411C	DFM1	0.206657	0.470398
YDR412W	RRP17	-0.441781	0.514045
YDR414C	ERD1	0.204222	0.541845
YDR415C	YDR415C	0.387024	0.0614582
YDR416W	SYF1	0.0267208	0.948025
YDR417C	YDR417C	-0.0142167	0.998613
YDR418W	RPL12B	0.0582504	0.879176
YDR419W	RAD30	0.0722987	0.880552
tS(AGA)D3	tS(AGA)D3	0.145398	NA
YDR420W	HKR1	-0.196856	0.595008
YDR421W	ARO80	0.463204	0.28634
YDR422C	SIP1	-0.486915	0.0978491
YDR423C	CAD1	-0.300013	0.460916
YDR425W	SNX41	-0.539842	0.34004
YDR427W	RPN9	0.383898	0.0560994
YDR428C	BNA7	0.204346	0.541845
YDR429C	TIF35	0.0961249	0.876602
YDR430C	CYM1	-0.278057	0.484824
YDR434W	GPI17	0.857191	5.88378e-05
YDR435C	PPM1	0.365801	0.352618
YDR436W	PPZ2	-0.273081	0.525151
YDR437W	GPI19	-0.31259	0.651589
YDR438W	THI74	0.0513826	0.904165
YDR439W	LRS4	0.25819	0.529871
YDR440W	DOT1	-0.382962	0.210977
YDR441C	APT2	0.185721	0.646623
YDR442W	YDR442W	0.941425	0.454361
YDR443C	SSN2	-0.133405	0.799914
YDR446W	ECM11	-0.0861764	0.957924
YDR447C	RPS17B	0.625521	0.26722
YDR448W	ADA2	0.0321633	0.934916
YDR449C	UTP6	0.156904	0.834597
YDR450W	RPS18A	0.398771	0.423972
YDR451C	YHP1	-0.540774	0.198682
YDR452W	PPN1	0.396154	0.363603
YDR453C	TSA2	0.10846	0.86537
YDR454C	GUK1	0.534639	0.0682891
YDR455C	YDR455C	-0.309401	0.907411
YDR456W	NHX1	-0.0364071	0.927356
YDR457W	TOM1	-0.64034	0.00163002
YDR458C	HEH2	0.0110238	0.981108
YDR459C	PFA5	0.248859	0.463713
YDR460W	TFB3	0.174958	0.50671
YDR461C-A	CMI8	-0.598709	0.364105
YDR462W	MRPL28	-0.0335399	0.945601
YDR463W	STP1	0.0715416	0.860575
YDR464W	SPP41	-0.737218	0.121099
YDR465C	RMT2	-0.518104	0.128809
YDR466W	PKH3	-0.743484	0.0318906
YDR467C	YDR467C	-0.568706	0.419218
YDR468C	TLG1	0.897058	0.000118253
YDR469W	SDC1	0.388889	0.359664
YDR470C	UGO1	-0.541145	0.0721155
YDR471W	RPL27B	0.779575	0.042768
YDR472W	TRS31	-0.240175	0.375493
YDR473C	PRP3	0.719679	0.0112985
YDR475C	JIP4	-0.489362	0.15468
YDR476C	YDR476C	0.107253	0.833484
YDR477W	SNF1	-0.507968	0.200433
YDR478W	SNM1	-0.109612	0.866925
YDR479C	PEX29	0.410004	0.305463
YDR481C	PHO8	-0.489275	0.0290428
YDR482C	CWC21	-0.123643	0.809666
YDR483W	KRE2	0.322419	0.418244
YDR484W	VPS52	0.245319	0.596266
YDR485C	VPS72	-0.659281	0.0379873
YDR487C	RIB3	0.20194	0.400614
YDR488C	PAC11	-0.760028	0.0918496
YDR489W	SLD5	-0.439458	0.359471
YDR490C	PKH1	-0.0999919	0.720575
YDR491C	YDR491C	-0.532605	0.646623
YDR492W	IZH1	-0.685974	0.397419
YDR494W	RSM28	0.194301	0.494043
YDR495C	VPS3	-0.178182	0.724146
YDR496C	PUF6	-0.0281089	0.97528
YDR497C	ITR1	0.258111	0.351293
YDR498C	SEC20	-0.416846	0.230516
YDR499W	LCD1	0.16156	0.69653
YDR500C	RPL37B	0.12717	0.837698
YDR501W	PLM2	0.800752	0.0177504
YDR502C	SAM2	-0.373083	0.312411
YDR503C	LPP1	0.439487	0.138096
YDR504C	SPG3	-0.387616	0.544161
YDR505C	PSP1	-0.2236	0.682508
YDR506C	GMC1	-0.993311	0.010285
YDR507C	GIN4	-0.780427	0.0527481
YDR508C	GNP1	0.509133	0.254245
YDR510W	SMT3	-0.141684	0.801759
YDR511W	SDH7	0.833721	0.0023249
YDR512C	EMI1	0.30184	0.537926
YDR513W	GRX2	0.645862	0.0644432
YDR514C	YDR514C	0.489599	0.416186
YDR515W	SLF1	0.0578451	0.914366
YDR517W	GRH1	-0.168976	0.709433
YDR518W	EUG1	0.756354	0.023243
YDR520C	URC2	0.722023	0.0229004
YDR522C	SPS2	-0.174486	0.769636
YDR523C	SPS1	-0.276243	0.805282
YDR524C	AGE1	-0.263655	0.386222
YDR524W-C	YDR524W-C	-0.380717	0.269656
YDR524C-B	YDR524C-B	-0.000627399	1
YDR525W-A	SNA2	-0.584479	0.333554
YDR527W	RBA50	-0.742833	0.0116549
YDR528W	HLR1	-0.667379	0.285759
YDR529C	QCR7	0.51965	0.146106
YDR530C	APA2	-0.79369	0.0300046
YDR531W	CAB1	0.67803	0.00217394
YDR532C	KRE28	0.20996	0.502216
YDR533C	HSP31	0.549184	0.128536
YDR534C	FIT1	-0.783817	0.20207
YDR535C	YDR535C	-0.152866	0.906946
YDR536W	STL1	-0.594902	0.170762
YDR537C	YDR537C	0.0528654	0.991141
YDR538W	PAD1	-0.236531	0.742264
YDR539W	FDC1	0.703922	0.000468992
YDR545W	YRF1-1	-0.680282	0.0454353
YOL164W-A	YOL164W-A	0.198121	0.836893
YOL163W	YOL163W	0.785243	0.166847
YOL162W	YOL162W	0.435461	0.514892
YOL161C	PAU20	-0.19831	0.955332
YOL160W	YOL160W	0.463114	0.720575
YOL159C-A	YOL159C-A	0.285037	0.642277
YOL158C	ENB1	0.605254	0.0718199
YOL157C	IMA2	0.254145	0.658449
YOL155W-A	YOL155W-A	0.921707	0.160689
YOL155C	HPF1	-0.100483	0.776767
YOL154W	ZPS1	0.879651	0.00216769
YOL152W	FRE7	0.61013	0.102006
YOL149W	DCP1	-0.1946	0.616524
YOL148C	SPT20	-0.079552	0.812459
YOL147C	PEX11	0.791669	0.015193
YOL145C	CTR9	-0.0385467	0.903267
YOL144W	NOP8	-0.461361	0.428925
YOL143C	RIB4	-0.810159	0.000380447
YOL142W	RRP40	0.356245	0.562341
YOL140W	ARG8	-0.558502	0.142797
YOL139C	CDC33	0.976633	0.00212973
YOL138C	RTC1	-0.0533851	0.88098
YOL137W	BSC6	0.267093	0.416771
YOL136C	PFK27	-0.365359	0.296818
YOL135C	MED7	-0.687584	0.0179802
YOL133W	HRT1	0.0264646	0.96649
YOL132W	GAS4	0.414765	0.405488
YOL131W	YOL131W	-0.261088	0.818243
YOL130W	ALR1	-0.570596	0.0405737
YOL129W	VPS68	0.810773	0.00111888
YOL127W	RPL25	0.51004	0.400635
YOL125W	TRM13	-0.359292	0.223346
YOL124C	TRM11	-0.100119	0.921019
YOL123W	HRP1	0.0959057	0.804066
YOL121C	RPS19A	0.57651	0.362244
YOL120C	RPL18A	0.227767	0.50675
YOL119C	MCH4	0.488382	0.157093
YOL118C	YOL118C	-0.248887	0.721827
YOL117W	RRI2	-0.00862233	0.990882
YOL116W	MSN1	-0.457805	0.176387
YOL115W	PAP2	-0.46378	0.411357
YOL114C	PTH4	-0.610364	0.1638
YOL113W	SKM1	-0.260536	0.669027
YOL112W	MSB4	0.849672	1.66562e-06
YOL111C	MDY2	-0.413189	0.265543
YOL110W	SHR5	0.120361	0.826485
YOL108C	INO4	0.204605	0.46045
YOL107W	YOL107W	0.561582	0.105377
tT(AGU)O1	tT(AGU)O1	0.144681	NA
YOL105C	WSC3	-0.553365	0.245362
YOL103W	ITR2	0.102727	0.804323
YOL102C	TPT1	0.0215721	0.966337
YOL101C	IZH4	-0.981937	0.212732
YOL100W	PKH2	0.230836	0.76493
YOL098C	SDD3	-0.107516	0.822698
snR58	snR58	-0.336402	0.817449
YOL097W-A	YOL097W-A	-0.688125	0.27368
YOL097C	WRS1	0.633993	0.0111036
YOL096C	COQ3	0.270777	0.439095
YOL094C	RFC4	0.676889	0.0102313
YOL093W	TRM10	-0.369594	0.232523
YOL092W	YPQ1	-0.298403	0.511064
YOL091W	SPO21	0.0303223	0.974519
YOL090W	MSH2	0.641634	0.0505379
YOL089C	HAL9	-0.00918725	0.988668
YOL088C	MPD2	-0.0338942	0.936954
YOL087C	DUF1	-0.18257	0.68195
YOL086C	ADH1	-0.406846	0.117747
YOL083W	ATG34	0.905159	0.281219
YOL082W	ATG19	0.752916	0.276617
YOL080C	REX4	0.418872	0.621081
YOL079W	YOL079W	0	NA
YOL078W	AVO1	0.0236252	0.952929
YOL077C	BRX1	0.226834	0.685188
YOL076W	MDM20	-0.194981	0.568564
YOL075C	YOL075C	0.0222151	0.955298
YOL073C	DSC2	-0.179369	0.662613
YOL072W	THP1	-0.215699	0.595185
YOL071W	SDH5	0.506123	0.24776
YOL070C	NBA1	-0.28348	0.238864
YOL068C	HST1	-0.598261	0.0517814
YOL067C	RTG1	-0.394304	0.401567
YOL066C	RIB2	0.0677619	0.832188
YOL065C	INP54	-0.0738494	0.896136
YOL064C	MET22	0.660078	0.0212543
YOL063C	CRT10	-0.604177	0.00596346
YOL062C	APM4	0.693897	0.00131033
YOL061W	PRS5	-0.0435338	0.900919
YOL060C	MAM3	-0.525157	0.145837
YOL059W	GPD2	-0.780695	0.0504589
YOL058W	ARG1	0.161702	0.711309
YOL057W	YOL057W	0.136785	0.756742
YOL056W	GPM3	0.47718	0.0709004
YOL055C	THI20	0.825826	0.00111133
YOL054W	PSH1	0.0161246	0.977779
YOL053W	AIM39	0.479575	0.150081
YOL052C	SPE2	-0.433175	0.125295
YOL050C	YOL050C	-0.705517	0.627236
YOL049W	GSH2	0.550007	0.0645236
YOL048C	RRT8	0.532929	0.360392
YOL047C	LDS2	-0.27652	0.678984
YOL045W	PSK2	0.135463	0.665594
YOL044W	PEX15	0.463021	0.133345
YOL043C	NTG2	-0.0804335	0.834132
YOL042W	NGL1	0.50409	0.0857135
YOL041C	NOP12	-0.186869	0.773583
YOL040C	RPS15	0.226641	0.475763
YOL039W	YOL039W	-0.039249	0.911533
YOL038C-A	YOL038C-A	-0.409762	0.739476
YOL038W	PRE6	0.805204	0.00690634
YOL036W	YOL036W	0.291742	0.474239
YOL035C	YOL035C	-0.339108	0.569707
YOL034W	SMC5	0.260166	0.434512
YOL033W	MSE1	0.729627	0.00418896
YOL031C	SIL1	0.758805	0.037221
YOL030W	GAS5	0.340977	0.117081
YOL029C	YOL029C	-0.325163	0.211605
YOL028C	YAP7	-0.622175	0.0870865
YOL027C	MDM38	-0.22127	0.701594
YOL026C	MIM1	0.932638	0.116006
YOL025W	LAG2	-0.0701906	0.918218
YOL023W	IFM1	-0.00941255	0.988781
YOL022C	TSR4	0.132978	0.736683
YOL021C	DIS3	-0.621853	0.116628
YOL020W	TAT2	-0.154782	0.739482
YOL019W	YOL019W	-0.501638	0.264442
YOL018C	TLG2	0.642973	0.0293234
YOL017W	ESC8	-0.717724	0.0203075
YOL016C	CMK2	-0.0699297	0.910656
YOL014W	YOL014W	0.423016	0.23876
YOL013W-B	YOL013W-B	-0.938434	0.504801
YOL013C	HRD1	0.46688	0.315866
YOL011W	PLB3	-0.997564	0.0458922
YOL010W	RCL1	0.331347	0.692664
YOL009C	MDM12	0.213827	0.54001
YOL008W	COQ10	0.17882	0.593461
YOL007C	CSI2	0.010791	0.984489
YOL006C	TOP1	0.178231	0.74498
YOL005C	RPB11	0.00324125	0.995913
YOL004W	SIN3	-0.647597	0.00854138
YOL003C	PFA4	0.603169	0.023243
YOL002C	IZH2	0.698928	0.168298
YOL001W	PHO80	0.46474	0.244711
YOR001W	RRP6	-0.43184	0.136789
YOR002W	ALG6	0.594025	0.00123918
YOR003W	YSP3	0.246426	0.417395
YOR004W	UTP23	0.0886018	0.931322
YOR005C	DNL4	0.462324	0.174858
YOR006C	TSR3	0.531014	0.375962
YOR007C	SGT2	0.033736	0.953837
YOR008C	SLG1	0.0679986	0.883008
YOR008W-B	YOR008W-B	-0.882588	0.46518
YOR010C	TIR2	-0.958793	0.0602631
YOR011W	AUS1	0.0854112	0.84122
YOR011W-A	YOR011W-A	0.114218	0.972267
YOR012W	YOR012W	0.666951	0.388544
YOR013W	YOR013W	0.474192	0.398685
YOR014W	RTS1	0.151315	0.760156
YOR015W	YOR015W	0.102394	0.718006
YOR016C	ERP4	0.749801	0.00452291
YOR017W	PET127	-0.310752	0.439485
YOR018W	ROD1	-0.286773	0.436103
YOR019W	YOR019W	0.0316066	0.966528
YOR020C	HSP10	0.918842	0.000784023
YOR021C	SFM1	0.226335	0.720575
YOR022C	DDL1	0.438287	0.30632
YOR024W	YOR024W	0.725787	0.64007
YOR027W	STI1	-0.47934	0.50347
YOR029W	YOR029W	0.0690229	0.971482
YOR030W	DFG16	-0.205822	0.699168
YOR032C	HMS1	0.406046	0.517524
YOR033C	EXO1	-0.0144756	0.966208
YOR034C	AKR2	0.191404	0.612846
YOR034C-A	YOR034C-A	-0.472646	0.543226
YOR035C	SHE4	-0.0198518	0.981878
YOR037W	CYC2	0.291512	0.355411
YOR038C	HIR2	-0.68656	0.0554282
YOR039W	CKB2	0.301724	0.261934
YOR040W	GLO4	0.315657	0.368445
YOR042W	CUE5	0.0922873	0.83712
snR62	snR62	-0.562431	0.404029
YOR043W	WHI2	-0.874786	1.64891e-07
YOR044W	IRC23	0.413484	0.494292
YOR045W	TOM6	0.656869	0.34437
YOR046C	DBP5	0.513442	0.00767994
YOR047C	STD1	-0.212962	0.515189
YOR048C	RAT1	-0.635587	0.00698312
YOR049C	RSB1	-0.253246	0.713348
YOR050C	YOR050C	-0.747143	0.0597367
YOR051C	ETT1	0.342212	0.476408
YOR054C	VHS3	0.0178643	0.973019
YOR056C	NOB1	-0.565281	0.325862
YOR057W	SGT1	0.382255	0.11057
YOR059C	LPL1	0.0606566	0.828286
YOR060C	SLD7	-0.421113	0.207146
YOR061W	CKA2	0.242925	0.229314
YOR062C	YOR062C	-0.163118	0.629413
YOR063W	YOR063W	-0.335497	0.155886
YOR064C	YNG1	0.105228	0.853937
YOR065W	CYT1	0.402955	0.249242
YOR066W	MSA1	0.0656117	0.850168
YOR067C	ALG8	0.51281	0.00778081
YOR069W	VPS5	0.432207	0.326977
YOR070C	GYP1	-0.708497	0.0157418
YOR071C	NRT1	0.329794	0.419054
YOR072W	YOR072W	0.186504	0.860413
YOR072W-A	YOR072W-A	-0.67644	0.429307
YOR072W-B	YOR072W-B	0.120246	0.988708
YOR073W	SGO1	-0.168626	0.614795
YOR074C	CDC21	-0.424123	0.219811
YOR075W	UFE1	0.651151	0.0184992
YOR076C	SKI7	0.333144	0.415704
YOR077W	RTS2	-0.402615	0.375241
YOR078W	BUD21	0.967052	0.12047
YOR080W	DIA2	0.815005	0.000331424
YOR081C	TGL5	-0.599431	0.0313806
YOR085W	OST3	-0.30492	0.280341
YOR086C	TCB1	-0.163239	0.43221
YOR087W	YVC1	-0.129458	0.737166
YOR089C	VPS21	0.675839	0.00479427
YOR090C	PTC5	-0.0920869	0.80574
YOR091W	TMA46	-0.207378	0.692062
YOR092W	ECM3	-0.741639	0.0246816
YOR093C	CMR2	-0.0770105	0.80574
YOR094W	ARF3	0.603583	0.135777
YOR095C	RKI1	0.413144	0.433082
YOR097C	YOR097C	0.587513	0.0938118
YOR098C	NUP1	-0.5895	0.132881
YOR099W	KTR1	0.0436419	0.914218
YOR101W	RAS1	-0.21816	0.71558
YOR102W	YOR102W	0.815706	0.369932
YOR104W	PIN2	0.841926	0.00239794
YOR105W	YOR105W	0.265414	0.851754
YOR106W	VAM3	0.505508	0.148156
YOR108W	LEU9	-0.56919	0.0183453
YOR109W	INP53	0.241616	0.333617
YOR110W	TFC7	0.136829	0.740413
YOR111W	YOR111W	0.272365	0.442002
YOR112W	CEX1	-0.307705	0.367686
YOR114W	DPI34	-0.276869	0.613244
YOR115C	TRS33	0.774915	0.00546925
YOR116C	RPO31	-0.485472	0.254673
YOR117W	RPT5	0.515387	0.0369869
YOR118W	RTC5	0.114468	0.673249
YOR119C	RIO1	-0.651124	0.297757
YOR120W	GCY1	0.879398	0.305943
YOR121C	YOR121C	0.480209	0.424734
YOR123C	LEO1	-0.737903	0.00554568
YOR124C	UBP2	0.411487	0.182859
YOR125C	CAT5	0.862978	0.001041
YOR127W	RGA1	0.251484	0.460504
YOR128C	ADE2	-0.332583	0.639625
YOR129C	AFI1	0.205429	0.641207
YOR131C	YOR131C	0.124679	0.78394
YOR132W	VPS17	-0.180627	0.73519
YOR133W	EFT1	-0.299616	0.440681
YOR135C	YOR135C	-0.0868146	0.972267
YOR136W	IDH2	0.984644	0.0830854
YOR138C	RUP1	-0.35218	0.281415
YOR139C	YOR139C	0.0895238	0.969374
YOR140W	SFL1	-0.666297	0.0432411
YOR141C	ARP8	-0.911004	0.00085938
YOR142W	LSC1	0.602277	0.0522267
tG(CCC)O	tG(CCC)O	-0.642019	0.665594
YOR143C	THI80	0.662857	0.118963
YOR144C	ELG1	0.351886	0.328665
YOR145C	PNO1	0.231035	0.617503
YOR147W	MDM32	0.15855	0.598381
YOR148C	SPP2	0.292072	0.524015
YOR149C	SMP3	0.406594	0.296133
YOR150W	MRPL23	0.765451	0.0108371
YOR151C	RPB2	0.00523446	0.988708
YOR152C	ATG40	0.475563	0.466309
YOR153W	PDR5	-0.800915	0.121099
YOR154W	SLP1	0.497594	0.0966985
YOR155C	ISN1	-0.0342125	0.952195
YOR157C	PUP1	-0.13508	0.676468
YOR158W	PET123	0.167149	0.531326
YOR159C	SME1	0.28759	0.658601
YOR160W	MTR10	-0.359502	0.117747
YOR161C-C	YOR161C-C	-0.882389	0.4173
YOR162C	YRR1	0.103174	0.799914
YOR163W	DDP1	0.662189	0.000570603
YOR164C	GET4	0.291901	0.105312
YOR165W	SEY1	0.274805	0.328828
YOR167C	RPS28A	0.596646	0.0391335
YOR168W	GLN4	0.301023	0.229934
YOR169C	YOR169C	-0.364973	0.850168
YOR171C	LCB4	-0.370619	0.364894
YOR172W	YRM1	-0.633876	0.00342409
YOR174W	MED4	0.474842	0.27086
YOR175C	ALE1	-0.186317	0.65791
YOR176W	HEM15	0.0629931	0.922177
YOR179C	SYC1	0.0662278	0.876913
YOR180C	DCI1	0.496435	0.259261
YOR181W	LAS17	-0.790995	0.0288691
YOR182C	RPS30B	0.846571	0.0254856
YOR184W	SER1	0.593641	0.0123657
YOR185C	GSP2	0.438949	0.518977
YOR187W	TUF1	0.476866	0.066108
YOR188W	MSB1	-0.00948628	0.986909
YOR189W	IES4	0.599787	0.00370175
YOR190W	SPR1	-0.511622	0.286944
YOR191W	ULS1	-0.535909	0.173362
YOR192C	THI72	-0.618838	0.254245
YOR194C	TOA1	0.104452	0.80574
YOR195W	SLK19	0.464417	0.1884
YOR196C	LIP5	0.452715	0.0250293
YOR197W	MCA1	0.313954	0.177122
YOR198C	BFR1	0.867673	0.00941889
YOR199W	YOR199W	0.332892	0.800128
YOR201C	MRM1	-0.224716	0.50558
YOR202W	HIS3	0.193512	0.624658
YOR203W	YOR203W	-0.214006	0.81793
YOR205C	GEP3	0.567693	0.144919
YOR206W	NOC2	-0.405653	0.422378
YOR207C	RET1	0.143787	0.632013
YOR208W	PTP2	0.857356	0.0122828
YOR209C	NPT1	-0.206843	0.623112
YOR210W	RPB10	0.59055	0.245362
YOR211C	MGM1	-0.322691	0.443272
YOR212W	STE4	0.299855	0.355532
YOR213C	SAS5	0.295116	0.300688
YOR216C	RUD3	0.667119	0.00127449
YOR217W	RFC1	0.198193	0.549619
YOR218C	YOR218C	-0.519624	0.621206
YOR219C	STE13	0.0424568	0.945639
YOR220W	RCN2	-0.0467347	0.946588
YOR221C	MCT1	-0.486717	0.41539
YOR222W	ODC2	-0.161678	0.603252
YOR223W	DSC3	-0.389321	0.458078
YOR224C	RPB8	0.288048	0.683935
YOR225W	YOR225W	-0.69109	0.542703
YOR226C	ISU2	0.0254841	0.961674
YOR227W	HER1	-0.320456	0.504801
YOR228C	MCP1	-0.514785	0.143783
YOR229W	WTM2	-0.371906	0.262999
YOR230W	WTM1	0.256126	0.644385
YOR231W	MKK1	0.324266	0.256446
YOR232W	MGE1	0.912341	0.000875714
YOR233W	KIN4	-0.589139	0.0591138
YOR236W	DFR1	-0.361465	0.366835
YOR239W	ABP140	-0.294792	0.603931
YOR241W	MET7	0.815866	0.00346757
YOR242C	SSP2	0.526504	0.125654
YOR243C	PUS7	0.036262	0.943823
YOR244W	ESA1	0.390204	0.207128
YOR245C	DGA1	0.642793	0.0044665
YOR246C	ENV9	-0.150788	0.770871
YOR249C	APC5	0.08366	0.83643
YOR250C	CLP1	0.00273405	0.997484
YOR251C	TUM1	-0.0700835	0.878552
YOR252W	TMA16	-0.126564	0.890851
YOR253W	NAT5	0.566778	0.113745
YOR254C	SEC63	0.667507	0.0936798
YOR256C	TRE2	0.856621	0.00532852
YOR257W	CDC31	-0.0356132	0.909517
YOR258W	HNT3	0.254454	0.442152
YOR259C	RPT4	0.0697284	0.769005
YOR260W	GCD1	-0.0361591	0.90776
YOR261C	RPN8	0.633584	0.0318944
YOR262W	GPN2	0.187424	0.747391
YOR265W	RBL2	0.433743	0.24249
YOR266W	PNT1	0.318299	0.430984
YOR268C	YOR268C	-0.704617	0.194775
YOR269W	PAC1	-0.948149	0.00914048
YOR270C	VPH1	0.335124	0.239634
YOR271C	FSF1	0.561648	0.113184
YOR272W	YTM1	-0.280768	0.577235
YOR274W	MOD5	0.812898	0.00362785
YOR275C	RIM20	0.229791	0.593251
YOR276W	CAF20	0.52825	0.0490728
YOR277C	YOR277C	0.861699	0.741523
YOR278W	HEM4	0.259957	0.407548
YOR279C	RFM1	0.668012	0.0510709
YOR280C	FSH3	0.798023	0.00134706
YOR281C	PLP2	0.0399299	0.937862
YOR282W	YOR282W	0.0143034	0.998779
YOR283W	YOR283W	0.842745	0.084304
YOR284W	HUA2	0.153551	0.753482
YOR286W	RDL2	0.411504	0.0581987
YOR287C	RRP36	0.99015	0.185725
YOR288C	MPD1	0.678023	0.0214295
tA(UGC)O	tA(UGC)O	-0.762841	0.694795
YOR290C	SNF2	-0.846985	0.00370885
YOR291W	YPK9	-0.107737	0.741753
YOR292C	YOR292C	-0.439413	0.149151
YOR294W	RRS1	0.246768	0.649877
YOR295W	UAF30	0.227754	0.621846
YOR296W	YOR296W	0.459476	0.0656265
YOR297C	TIM18	0.667174	0.162743
YOR298C-A	MBF1	-0.509114	0.459524
YOR299W	BUD7	-0.148841	0.616138
YOR300W	YOR300W	-0.319948	0.853937
YOR301W	RAX1	-0.98787	0.00887981
YOR303W	CPA1	-0.895576	9.36738e-06
YOR304W	ISW2	-0.203534	0.465283
YOR304C-A	BIL1	-0.134955	0.84902
YOR305W	RRG7	0.587888	0.162695
YOR307C	SLY41	0.432001	0.173967
YOR308C	SNU66	0.098717	0.850168
YOR310C	NOP58	-0.32834	0.478531
YOR311C	DGK1	-0.0345763	0.913828
YOR312C	RPL20B	0.845503	0.00611863
YOR313C	SPS4	0.143874	0.907494
YOR315W	SFG1	0.909806	0.163531
YOR316C	COT1	0.401091	0.214893
YOR317W	FAA1	-0.123449	0.769308
YOR318C	YOR318C	-0.473069	0.332909
YOR319W	HSH49	0.235585	0.582103
YOR320C	GNT1	0.842653	0.000272826
YOR321W	PMT3	-0.531052	0.0170557
YOR322C	LDB19	-0.84589	0.000877052
YOR323C	PRO2	-0.460349	0.00778081
YOR324C	FRT1	-0.684337	0.051333
YOR325W	YOR325W	0.355482	NA
YOR326W	MYO2	0.384145	0.352303
YOR327C	SNC2	0.332378	0.0936798
YOR328W	PDR10	0.471697	0.102435
YOR329C	SCD5	0.0343179	0.958412
YOR332W	VMA4	-0.429404	0.0935469
YOR333C	YOR333C	0.0316764	0.996919
YOR334W	MRS2	0.447336	0.414121
YOR335C	ALA1	-0.44144	0.0550733
YOR336W	KRE5	-0.0700778	0.853937
YOR337W	TEA1	0.990793	0.000215375
YOR339C	UBC11	0.576696	0.40791
YOR340C	RPA43	-0.000906729	0.999865
YOR341W	RPA190	-0.550311	0.078475
tM(CAU)O2	tM(CAU)O2	-0.562467	0.782069
YOR344C	TYE7	-0.472663	0.248595
YOR346W	REV1	-0.517546	0.275461
YOR347C	PYK2	0.974546	0.138096
YOR349W	CIN1	-0.359969	0.21574
YOR350C	MNE1	0.0643051	0.892894
YOR351C	MEK1	-0.623153	0.475849
YOR352W	TFB6	0.224648	0.688365
YOR353C	SOG2	0.564903	0.0112376
YOR354C	MSC6	0.296453	0.430984
YOR355W	GDS1	-0.0289049	0.963945
YOR356W	CIR2	-0.0200903	0.972254
YOR358W	HAP5	-0.425732	0.141647
YOR359W	VTS1	-0.336921	0.647095
YOR360C	PDE2	-0.0393489	0.944293
YOR361C	PRT1	-0.259904	0.516428
YOR362C	PRE10	0.421784	0.124827
YOR363C	PIP2	-0.148711	0.804164
YOR365C	YOR365C	0.00214912	0.99854
YOR367W	SCP1	0.874099	0.000283957
YOR368W	RAD17	0.446308	0.236781
YOR369C	RPS12	0.572112	0.370081
YOR370C	MRS6	-0.216444	0.351391
YOR371C	GPB1	-0.283881	0.453478
YOR375C	GDH1	0.695286	0.00903663
YOR376W	YOR376W	0.40368	0.728395
YOR377W	ATF1	-0.553473	0.137137
YOR378W	AMF1	0.236738	0.720575
YOR380W	RDR1	0.14007	0.759743
YOR381W	FRE3	0.488623	0.203262
YOR382W	FIT2	0.804606	0.564949
YOR383C	FIT3	0.13542	0.907558
YOR384W	FRE5	-0.552141	0.190176
YOR386W	PHR1	0.110281	0.90776
YOR387C	YOR387C	0.374097	0.58588
YOR393W	ERR1	0.911041	0.385866
YOR394W	PAU21	0.125069	0.971482
YOR396W	YRF1-8	-0.770423	0.0110462
YGL262W	YGL262W	-0.645037	0.739476
YGL259W	YPS5	0.150265	0.90058
YGL258W-A	YGL258W-A	0.364993	0.841097
YGL258W	VEL1	0.551442	0.390002
YGL257C	MNT2	0.100584	0.807174
YGL256W	ADH4	-0.0386348	0.910855
YGL254W	FZF1	-0.636617	0.0663593
YGL253W	HXK2	0.181498	0.804164
YGL252C	RTG2	0.0724692	0.836457
YGL251C	HFM1	0.059388	0.907291
YGL250W	RMR1	0.399396	0.441212
YGL249W	ZIP2	-0.759413	0.456646
YGL248W	PDE1	0.5534	0.285625
YGL247W	BRR6	0.484616	0.399979
YGL246C	RAI1	0.298199	0.518422
YGL245W	GUS1	-0.359258	0.145252
YGL244W	RTF1	-0.494402	0.0975118
YGL243W	TAD1	0.941828	0.00616048
YGL241W	KAP114	0.553874	0.0203951
YGL240W	DOC1	-0.561853	0.134612
YGL238W	CSE1	0.0804081	0.816319
YGL237C	HAP2	-0.782923	0.0166582
YGL236C	MTO1	-0.228249	0.666716
YGL235W	YGL235W	-0.120395	0.966855
YGL234W	ADE5.7	-0.866663	3.01784e-05
YGL233W	SEC15	-0.150132	0.637784
YGL232W	TAN1	0.167288	0.467336
YGL231C	EMC4	0.938426	0.0109467
YGL229C	SAP4	-0.700637	0.1675
YGL228W	SHE10	0.647478	0.0167415
YGL227W	VID30	-0.43023	0.506131
YGL226C-A	OST5	-0.323411	0.435934
YGL226W	MTC3	-0.141889	0.729306
tV(AAC)G3	tV(AAC)G3	-0.0145908	0.997484
YGL224C	SDT1	0.872215	0.0122513
YGL223C	COG1	0.458052	0.332967
YGL222C	EDC1	-0.741448	0.216285
YGL221C	NIF3	0.16834	0.461434
YGL220W	BOL2	0.59983	0.28634
YGL219C	MDM34	-0.491274	0.141269
YGL218W	YGL218W	0	NA
YGL216W	KIP3	-0.869068	0.00370885
YGL215W	CLG1	-0.121997	0.730214
YGL214W	YGL214W	-0.212361	0.860575
YGL213C	SKI8	0.127442	0.793078
YGL212W	VAM7	0.0688571	0.860828
YGL211W	NCS6	0.525534	0.333433
YGL210W	YPT32	0.14597	0.552348
YGL209W	MIG2	-0.328539	0.686847
YGL208W	SIP2	-0.36613	0.397425
YGL207W	SPT16	-0.523892	0.0318381
YGL206C	CHC1	-0.476923	0.422355
YGL205W	POX1	-0.196931	0.752266
YGL203C	KEX1	0.0612823	0.888943
YGL202W	ARO8	-0.062742	0.89146
YGL201C	MCM6	-0.948457	0.00203639
tK(CUU)G1	tK(CUU)G1	-0.92097	0.74098
YGL200C	EMP24	0.489886	0.264074
YGL198W	YIP4	-0.201092	0.73652
YGL197W	MDS3	0.151778	0.804924
YGL196W	DSD1	0.0463338	0.884806
YGL195W	GCN1	-0.592749	0.0176493
YGL194C	HOS2	0.490311	0.366346
YGL191W	COX13	0.978153	0.00340781
YGL190C	CDC55	-0.42633	0.0718637
YGL189C	RPS26A	0.654061	0.000188213
YGL188C	YGL188C	0.391908	0.366835
YGL187C	COX4	0.612501	0.00885706
YGL186C	TPN1	-0.270017	0.424093
YGL185C	YGL185C	0.709895	0.00495256
YGL183C	MND1	0.251155	0.747793
YGL181W	GTS1	-0.587571	0.0241103
YGL180W	ATG1	-0.671121	0.0971586
YGL179C	TOS3	-0.246166	0.665002
YGL178W	MPT5	-0.247912	0.534647
YGL177W	YGL177W	-0.234285	0.683116
YGL176C	YGL176C	-0.146156	0.692861
YGL174W	BUD13	-0.0808789	0.858136
YGL173C	XRN1	-0.778931	0.00421539
YGL172W	NUP49	-0.317058	0.182412
YGL171W	ROK1	-0.28309	0.630562
YGL169W	SUA5	-0.232144	0.57326
YGL168W	HUR1	-0.325715	0.439311
YGL167C	PMR1	-0.0535428	0.897565
YGL166W	CUP2	-0.0341899	0.955298
YGL165C	YGL165C	-0.500913	0.323553
YGL164C	YRB30	0.289551	0.448525
YGL163C	RAD54	-0.625722	0.028175
YGL162W	SUT1	-0.0376168	0.965876
YGL161C	YIP5	0.704594	0.0201206
YGL160W	AIM14	0.325093	0.305587
YGL159W	YGL159W	0.503393	0.037367
YGL158W	RCK1	0.00818291	0.99568
YGL155W	CDC43	-0.00731592	0.987551
YGL154C	LYS5	0.130408	0.743329
YGL153W	PEX14	0.573528	0.118645
YGL152C	YGL152C	0	NA
YGL151W	NUT1	0.14471	0.532866
YGL150C	INO80	-0.349804	0.314098
YGL148W	ARO2	0.0620964	0.891094
YGL147C	RPL9A	0.422294	0.440681
YGL145W	TIP20	0.371071	0.206176
YGL144C	ROG1	-0.0419518	0.908554
YGL143C	MRF1	0.960067	3.35659e-06
YGL142C	GPI10	0.313692	0.266093
YGL141W	HUL5	0.287697	0.577235
YGL140C	YGL140C	-0.250063	0.36369
YGL139W	FLC3	-0.0510171	0.913828
YGL138C	YGL138C	0.416576	0.869489
YGL137W	SEC27	-0.208989	0.528298
YGL136C	MRM2	0.465398	0.176829
YGL135W	RPL1B	-0.027046	0.945639
YGL134W	PCL10	-0.25904	0.435934
YGL133W	ITC1	0.656735	0.084304
YGL132W	YGL132W	0.0360745	0.986909
YGL131C	SNT2	0.179516	0.720575
YGL130W	CEG1	0.23665	0.375339
YGL129C	RSM23	-0.111199	0.728639
YGL128C	CWC23	-0.365092	0.345087
YGL127C	SOH1	-0.334245	0.587418
YGL126W	SCS3	0.862318	0.236405
YGL125W	MET13	-0.411513	0.256113
YGL124C	MON1	0.68873	0.0537761
YGL123W	RPS2	0.601575	0.0391098
YGL120C	PRP43	-0.334461	0.606742
YGL119W	COQ8	0.18495	0.609483
YGL118C	YGL118C	0.487101	0.876602
YGL117W	YGL117W	0.0263163	0.963688
YGL116W	CDC20	-0.218221	0.662153
YGL115W	SNF4	0.578997	0.0189931
YGL114W	YGL114W	-0.128677	0.639625
YGL113W	SLD3	0.0775129	0.886763
YGL112C	TAF6	-0.792623	0.00751023
YGL111W	NSA1	-0.347439	0.430711
YGL110C	CUE3	0.592073	0.000804747
YGL109W	YGL109W	-0.0654134	0.9165
YGL108C	YGL108C	0.110888	0.78565
YGL107C	RMD9	-0.120579	0.773891
YGL106W	MLC1	0.729092	0.0143622
YGL105W	ARC1	0.185754	0.419916
YGL104C	VPS73	0.53395	0.329937
YGL103W	YGL103W	0.137003	0.834132
YGL101W	YGK1	-0.642024	0.0984798
YGL100W	SEH1	-0.262313	0.301916
YGL099W	LSG1	-0.452823	0.386556
YGL098W	USE1	0.32901	0.278645
YGL097W	SRM1	0.558687	0.206575
YGL096W	TOS8	0.258561	0.613823
YGL095C	VPS45	0.467883	0.294105
YGL094C	PAN2	-0.0696646	0.902146
YGL093W	SPC105	-0.779965	0.0745587
YGL092W	NUP145	-0.698874	0.000518809
YGL091C	NBP35	0.621	0.00150782
YGL090W	LIF1	0.008696	0.986909
YGL089C	MF(ALPHA)2	0.444212	0.314522
YGL086W	MAD1	0.067429	0.850433
YGL085W	LCL3	0.426929	0.198303
YGL084C	GUP1	0.265004	0.411908
YGL083W	SCY1	-0.433679	0.279328
YGL082W	YGL082W	0.794666	0.0470216
YGL080W	MPC1	0.565753	0.00952583
YGL079W	KXD1	0.70432	0.0230545
YGL078C	DBP3	-0.0244143	0.981108
YGL077C	HNM1	0.00435532	0.989173
YGL076C	RPL7A	-0.196578	0.418244
YGL075C	MPS2	-0.279468	0.531707
YGL074C	YGL074C	-0.976521	0.610344
YGL073W	HSF1	-0.563277	0.100266
YGL072C	YGL072C	-0.776489	0.600316
YGL071W	AFT1	-0.168999	0.571558
YGL070C	RPB9	0.118802	0.871953
YGL069C	YGL069C	-0.435849	0.898533
YGL068W	MNP1	0.276914	0.542682
YGL067W	NPY1	0.147756	0.704446
YGL066W	SGF73	-0.769886	0.00209938
YGL065C	ALG2	-0.322322	0.325154
YGL064C	MRH4	-0.160172	0.73766
YGL062W	PYC1	-0.757815	0.0870136
YGL061C	DUO1	0.285259	0.505727
YGL060W	YBP2	0.00879795	0.986909
YGL059W	PKP2	-0.118301	0.800295
YGL057C	GEP7	-0.207524	0.670523
YGL056C	SDS23	-0.736286	0.0228195
YGL055W	OLE1	0.937358	0.0304958
YGL054C	ERV14	0.69014	0.0274654
YGL051W	MST27	0.626414	0.151721
YGL050W	TYW3	0.870996	0.00107691
YGL049C	TIF4632	0.0718088	0.879072
YGL048C	RPT6	-0.289421	0.312741
YGL045W	RIM8	0.184413	0.783949
YGL044C	RNA15	0.453767	0.229039
YGL043W	DST1	0.209838	0.344297
YGL042C	YGL042C	-0.187459	0.62107
YGL041C-B	YGL041C-B	-0.931759	0.720575
YGL041W-A	DPC13	-0.0213976	0.966199
YGL040C	HEM2	-0.162562	0.657986
tL(CAA)G2	tL(CAA)G2	-0.542066	0.662569
YGL039W	YGL039W	0.670568	0.0211271
YGL038C	OCH1	-0.480285	0.0131734
YGL037C	PNC1	-0.212228	0.739482
YGL036W	YGL036W	-0.613943	0.141269
YGL034C	YGL034C	0.169369	0.868851
YGL031C	YGL031C	0.565437	0.144919
YGL030W	YGL030W	-0.0782398	0.884164
YGL029W	CGR1	-0.203402	0.892152
YGL028C	SCW11	-0.85126	0.13461
YGL027C	CWH41	0.278589	0.504183
YGL026C	TRP5	0.158604	0.483766
YGL025C	PGD1	-0.898208	0.00473753
YGL024W	YGL024W	-0.640645	0.762499
YGL023C	PIB2	-0.754884	0.00554568
YGL022W	STT3	0.139694	0.568797
YGL020C	GET1	0.239655	0.654922
YGL019W	CKB1	-0.131277	0.674652
YGL018C	JAC1	0.352353	0.435675
YGL017W	ATE1	0.359682	0.104065
YGL016W	KAP122	0.608806	0.0421684
YGL015C	YGL015C	0.850476	0.360392
YGL014W	PUF4	-0.0542738	0.865445
YGL013C	PDR1	-0.763591	0.0546956
YGL012W	ERG4	0.278645	0.339166
YGL011C	SCL1	-0.194684	0.638092
YGL010W	MPO1	-0.0554271	0.891333
YGL009C	LEU1	-0.996476	0.02852
YGL008C	YGL008C	-0.904669	2.60267e-06
YGL007W	BRP1	-0.462832	0.621902
YGL006W-A	YGL006W-A	0.276423	0.811447
YGL006W	PMC1	0.662444	0.198682
YGL005C	COG7	0.0585421	0.9165
YGL004C	RPN14	-0.244308	0.739476
YGL003C	CDH1	-0.274912	0.345617
YGL002W	ERP6	0.202598	0.505351
YGL001C	ERG26	0.948088	1.85288e-07
YGR001C	EFM5	0.966538	0.000741562
YGR002C	SWC4	-0.0162757	0.973755
YGR003W	CUL3	0.295107	0.256308
YGR004W	PEX31	0.228986	0.425288
YGR005C	TFG2	0.147529	0.645558
YGR007W	ECT1	-0.13508	0.621206
YGR008C	STF2	-0.32226	0.614795
YGR009C	SEC9	-0.246796	0.440981
YGR010W	NMA2	0.292003	0.310055
YGR011W	YGR011W	-0.000377519	1
YGR012W	MCY1	-0.194284	0.527499
YGR013W	SNU71	-0.103945	0.755862
YGR014W	MSB2	-0.481799	0.260388
YGR015C	EAT1	-0.607946	0.0981411
YGR016W	YGR016W	-0.348736	0.539421
YGR017W	YGR017W	0.20574	0.326977
YGR018C	YGR018C	-0.663064	0.310946
YGR019W	UGA1	-0.210871	0.745445
YGR020C	VMA7	-0.246151	0.46518
YGR021W	DPC29	0.162465	0.65326
YGR023W	MTL1	-0.554107	0.270698
YGR024C	THG1	0.48385	0.0353392
YGR025W	YGR025W	-0.589195	0.549595
YGR026W	YGR026W	0.570529	0.106798
YGR027C	RPS25A	-0.0324636	0.958412
tE(UUC)G3	tE(UUC)G3	-0.0827617	NA
YGR028W	MSP1	0.658918	0.00192361
YGR029W	ERV1	0.943257	0.00568175
YGR030C	POP6	0.0313132	0.965532
YGR031W	IMO32	-0.249942	0.679895
YGR033C	TIM21	0.393877	0.118963
YGR034W	RPL26B	0.518452	0.226932
YGR035C	YGR035C	-0.983923	0.145735
YGR035W-A	YGR035W-A	-0.0966275	0.897089
YGR036C	CAX4	-0.215025	0.547806
YGR037C	ACB1	0.496649	0.0284393
YGR038W	ORM1	0.413035	0.109746
YGR039W	YGR039W	0.986121	0.0207172
YGR040W	KSS1	0.621833	0.0123369
YGR042W	MTE1	0.452776	0.112179
YGR043C	NQM1	0.731388	0.220975
YGR044C	RME1	0.170882	0.753482
YGR046W	TAM41	0.503234	0.0421684
YGR047C	TFC4	-0.200006	0.650721
YGR048W	UFD1	0.0870192	0.780208
YGR049W	SCM4	0.190009	0.526588
YGR050C	YGR050C	0.606709	0.201089
YGR051C	YGR051C	0.0955186	0.913828
YGR052W	FMP48	-0.369338	0.605755
YGR054W	YGR054W	-0.381682	0.136534
YGR055W	MUP1	-0.982831	0.000446002
YGR056W	RSC1	-0.415954	0.137028
YGR057C	LST7	0.633696	0.00869825
YGR058W	PEF1	-0.2772	0.45853
YGR059W	SPR3	0.670125	0.164642
YGR060W	ERG25	0.496887	0.0731335
YGR062C	COX18	-0.37745	0.17017
YGR063C	SPT4	0.524322	0.395404
YGR064W	YGR064W	-0.0953162	0.971113
YGR065C	VHT1	0.103626	0.83158
YGR066C	GID10	-0.226276	0.792899
YGR067C	YGR067C	0.111389	0.890272
YGR068C	ART5	-0.45895	0.159155
YGR069W	YGR069W	0.474239	0.627123
YGR070W	ROM1	-0.323403	0.657379
YGR071C	ENV11	-0.131536	0.710307
YGR072W	UPF3	-0.273913	0.489763
YGR074W	SMD1	-0.0823594	0.896978
YGR075C	PRP38	-0.0157205	0.978951
YGR076C	MRPL25	0.532543	0.0758907
YGR077C	PEX8	0.0705816	0.83158
YGR078C	PAC10	-0.234595	0.356831
YGR080W	TWF1	0.445916	0.340054
YGR081C	SLX9	0.153973	0.758074
YGR082W	TOM20	0.269511	0.422355
YGR083C	GCD2	0.00745882	0.991147
YGR084C	MRP13	0.641024	0.0697835
YGR085C	YGR085C	0.751809	0.0892926
YGR089W	NNF2	0.0818316	0.852583
YGR090W	UTP22	-0.102123	0.765946
YGR091W	PRP31	0.138956	0.724665
YGR093W	DRN1	0.613833	0.0830678
YGR094W	VAS1	0.0192718	0.95781
YGR095C	RRP46	0.0528418	0.916533
YGR096W	TPC1	-0.576142	0.162965
YGR097W	ASK10	-0.312007	0.46045
YGR098C	ESP1	-0.0497671	0.902146
YGR099W	TEL2	-0.458929	0.0513823
YGR100W	MDR1	0.316654	0.425288
YGR101W	PCP1	0.344922	0.210239
YGR102C	GTF1	0.246625	0.47052
YGR103W	NOP7	0.0660779	0.940726
YGR104C	SRB5	-0.294378	0.294105
YGR105W	VMA21	0.312457	0.665002
YGR106C	VOA1	0.250685	0.372628
YGR110W	CLD1	-0.104153	0.898062
YGR111W	YGR111W	0.947708	0.0263319
YGR112W	SHY1	0.0796492	0.887325
YGR113W	DAM1	-0.268016	0.312669
YGR116W	SPT6	-0.453409	0.186605
YGR117C	YGR117C	0.964488	0.000143166
YGR118W	RPS23A	0.918082	0.041919
YGR119C	NUP57	-0.156588	0.627598
YGR120C	COG2	-0.155327	0.667569
YGR121C	MEP1	-0.0456891	0.894925
YGR122W	YGR122W	-0.668116	0.0942127
YGR123C	PPT1	-0.042548	0.907494
YGR124W	ASN2	-0.155466	0.641207
YGR125W	YGR125W	0.405969	0.0203951
YGR126W	YGR126W	-0.246321	0.784266
YGR127W	YGR127W	-0.217845	0.703325
YGR128C	UTP8	-0.0230938	0.964256
YGR129W	SYF2	0.296096	0.63481
YGR130C	YGR130C	-0.679902	0.111369
YGR131W	FHN1	0.973738	0.0147276
YGR132C	PHB1	0.967826	0.000283256
YGR133W	PEX4	0.307835	0.365528
YGR134W	CAF130	-0.0338173	0.920627
YGR135W	PRE9	0.443543	0.292903
YGR136W	LSB1	-0.122891	0.84874
YGR137W	YGR137W	-0.725829	0.152426
YGR138C	TPO2	-0.589552	0.173661
YGR139W	YGR139W	-0.891731	0.298887
YGR140W	CBF2	-0.298013	0.411306
YGR141W	VPS62	-0.0267807	0.965876
YGR142W	BTN2	-0.283464	0.879072
YGR143W	SKN1	-0.00189013	0.99854
YGR144W	THI4	0.478548	0.422818
YGR145W	ENP2	-0.598676	0.238379
YGR146C-A	YGR146C-A	-0.930477	0.200433
YGR147C	NAT2	0.445918	0.276617
YGR148C	RPL24B	0.646382	0.140152
YGR149W	GPC1	0.998138	0.0442811
YGR150C	CCM1	0.395164	0.0841992
YGR152C	RSR1	0.0697946	0.890851
YGR153W	YGR153W	0.895134	0.0250608
YGR154C	GTO1	0.059185	0.897565
YGR155W	CYS4	0.215152	0.536925
YGR157W	CHO2	0.372475	0.472142
YGR158C	MTR3	0.438672	0.526684
YGR159C	NSR1	-0.388707	0.790658
YGR161C	RTS3	-0.143213	0.897565
YGR161W-C	YGR161W-C	0.313882	0.608627
tV(AAC)G2	tV(AAC)G2	-0.782035	0.446895
YGR162W	TIF4631	-0.492236	0.0388983
YGR163W	GTR2	-0.617092	0.0409792
YGR165W	MRPS35	0.705704	0.00467555
YGR166W	TRS65	0.816322	0.00104164
YGR167W	CLC1	0.436437	0.0919693
YGR168C	PEX35	0.407052	0.185661
YGR169C	PUS6	-0.608661	0.0644456
YGR169C-A	LSO2	-0.0645899	0.936657
YGR170W	PSD2	0.256458	0.487936
YGR171C	MSM1	0.40994	0.21754
YGR172C	YIP1	-0.0687383	0.8141
YGR173W	RBG2	0.560192	0.157269
YGR174C	CBP4	0.207608	0.391732
YGR174W-A	YGR174W-A	-0.418481	0.675543
YGR175C	ERG1	0.621177	0.0382204
YGR178C	PBP1	-0.383222	0.0691382
YGR179C	OKP1	-0.398727	0.226279
YGR180C	RNR4	0.774436	0.017775
tL(CAA)G3	tL(CAA)G3	-0.710562	0.556085
YGR181W	TIM13	0.285014	0.343104
YGR182C	YGR182C	-0.163083	0.760156
YGR183C	QCR9	0.496144	0.079208
YGR184C	UBR1	-0.579742	0.1407
YGR185C	TYS1	0.255542	0.308107
YGR186W	TFG1	-0.288444	0.249523
YGR187C	HGH1	0.55852	0.401391
YGR188C	BUB1	-0.197597	0.674652
YGR189C	CRH1	0.369342	0.264337
YGR190C	YGR190C	-0.522486	0.629635
YGR191W	HIP1	-0.419265	0.102453
YGR192C	TDH3	-0.380373	0.145171
YGR193C	PDX1	0.0212802	0.972267
YGR194C	XKS1	-0.194017	0.81746
YGR195W	SKI6	-0.128265	0.740729
YGR196C	FYV8	0.432664	0.20207
YGR197C	SNG1	0.609796	0.0190132
YGR198W	YPP1	-0.470782	0.0400199
YGR199W	PMT6	0.849408	2.84416e-05
YGR200C	ELP2	-0.026774	0.94753
YGR201C	YGR201C	0.0899222	0.839417
YGR202C	PCT1	-0.833977	0.000129572
YGR203W	YCH1	0.0814387	0.919075
YGR205W	TDA10	-0.507956	0.468739
YGR206W	MVB12	0.241755	0.61058
YGR208W	SER2	0.748531	0.0102363
YGR209C	TRX2	0.854697	0.0126529
YGR211W	ZPR1	-0.903612	0.0504589
YGR214W	RPS0A	0.504839	0.0821925
YGR215W	RSM27	0.820212	0.175825
YGR216C	GPI1	0.630251	0.0161933
YGR217W	CCH1	0.403887	0.254159
tG(GCC)G2	tG(GCC)G2	-0.907599	0.675994
YGR218W	CRM1	0.237858	0.587476
YGR220C	MRPL9	0.510639	0.110333
YGR221C	TOS2	0.513997	0.220989
snR7-L	snR7-L	0	NA
YGR222W	PET54	0.42806	0.27022
YGR223C	HSV2	-0.21105	0.552343
YGR224W	AZR1	-0.128343	0.820575
YGR225W	AMA1	-0.513488	0.575708
YGR227W	DIE2	-0.300545	0.55253
YGR229C	SMI1	0.893851	0.101046
YGR230W	BNS1	0.133117	0.794381
YGR231C	PHB2	0.183445	0.526684
YGR233C	PHO81	-0.22839	0.381331
YGR234W	YHB1	-0.564949	0.00516761
YGR235C	MIC26	0.377235	0.14533
YGR236C	SPG1	-0.501012	0.523907
YGR237C	YGR237C	-0.733947	0.162476
YGR238C	KEL2	-0.781176	0.0433311
YGR239C	PEX21	0.256387	0.567278
YGR240C	PFK1	-0.875291	0.0244003
YGR240C-A	YGR240C-A	0.686802	0.105155
YGR241C	YAP1802	-0.785198	0.00664436
YGR244C	LSC2	0.498661	0.340491
YGR245C	SDA1	-0.749895	0.0985259
YGR246C	BRF1	0.480071	0.0809415
YGR247W	CPD1	0.00968434	0.988713
YGR249W	MGA1	-0.796555	0.389422
YGR250C	RIE1	0.615952	0.240498
YGR251W	NOP19	0.0449323	0.965876
YGR252W	GCN5	-0.48408	0.0904298
YGR253C	PUP2	0.480801	0.0708335
YGR255C	COQ6	0.586282	0.0928262
YGR256W	GND2	0.626587	0.101063
YGR257C	MTM1	0.999387	0.00476213
YGR258C	RAD2	-0.159276	0.769639
YGR261C	APL6	0.270412	0.422355
YGR262C	BUD32	0.185137	0.682508
YGR264C	MES1	-0.129931	0.681117
YGR265W	YGR265W	-0.735958	0.429307
YGR266W	YGR266W	-0.447051	0.250091
YGR267C	FOL2	0.479633	0.162965
YGR268C	HUA1	-0.0468382	0.919202
YGR270W	YTA7	-0.713366	0.0912304
YGR271W	SLH1	0.130266	0.767081
YGR271C-A	EFG1	0.273849	0.773583
YGR273C	YGR273C	-0.821712	0.665156
YGR274C	TAF1	-0.339056	0.281573
YGR275W	RTT102	0.184639	0.631078
YGR276C	RNH70	0.51807	0.0271597
YGR278W	CWC22	0.0818543	0.829805
YGR279C	SCW4	-0.249875	0.429307
YGR281W	YOR1	-0.102332	0.707634
YGR283C	YGR283C	0.417443	0.425288
YGR285C	ZUO1	-0.191203	0.700588
YGR286C	BIO2	-0.135015	0.745067
YGR287C	IMA1	-0.00107091	1
YGR288W	MAL13	-0.188284	0.675994
YGR292W	MAL12	0.1177	0.891333
YGR294W	PAU12	-0.633753	0.560421
YGR296W	YRF1-3	-0.615967	0.0629482
YLL067C	YLL067C	-0.9638	2.17388e-05
YLL066W-B	YLL066W-B	0.582792	0.752671
YLL065W	YLL065W	0	1
YLL064C	PAU18	0.582901	0.260188
YLL063C	AYT1	-0.13536	0.798047
YLL062C	MHT1	-0.354379	0.552206
YLL059C	YLL059C	0.10659	0.890941
YLL058W	YLL058W	0.456864	0.35792
YLL055W	YCT1	0.773051	0.0512974
YLL054C	YLL054C	0.644473	0.0475129
YLL051C	FRE6	0.838885	0.000249471
YLL049W	LDB18	0.717119	0.00549906
YLL048C	YBT1	-0.00125062	0.998613
YLL046C	RNP1	0.125586	0.972267
YLL045C	RPL8B	-0.225657	0.486386
YLL044W	YLL044W	0.119927	NA
YLL043W	FPS1	-0.208076	0.370499
YLL042C	ATG10	0.415875	0.366835
YLL041C	SDH2	-0.131647	0.866576
YLL040C	VPS13	-0.255342	0.601526
YLL039C	UBI4	0.530947	0.68644
YLL036C	PRP19	-0.79572	0.00473753
YLL035W	GRC3	0.0165844	0.9794
YLL034C	RIX7	0.180883	0.78394
YLL033W	IRC19	-0.157157	0.73336
YLL032C	YLL032C	-0.816802	0.0841028
YLL031C	GPI13	0.0205054	0.959298
YLL029W	FRA1	-0.346801	0.0854508
YLL028W	TPO1	0.242786	0.551352
YLL027W	ISA1	-0.767971	0.00744976
YLL026W	HSP104	-0.870894	0.268486
YLL025W	PAU17	0.120866	0.887536
YLL024C	SSA2	-0.329841	0.489575
YLL023C	POM33	-0.795944	0.00532852
YLL022C	HIF1	-0.768307	0.00980762
YLL019C	KNS1	-0.639665	0.137028
YLL018C	DPS1	-0.165552	0.642357
YLL017W	YLL017W	-0.297048	0.753482
YLL016W	SDC25	-0.708908	0.0364018
YLL015W	BPT1	0.317904	0.084304
YLL014W	EMC6	0.197536	0.629929
YLL013C	PUF3	-0.770782	0.00217394
YLL012W	YEH1	0.182727	0.699527
YLL011W	SOF1	0.512414	0.436688
YLL010C	PSR1	-0.65298	0.178658
YLL009C	COX17	0.963445	0.013311
YLL008W	DRS1	-0.513971	0.504205
YLL007C	LMO1	0.0615041	0.88694
YLL006W	MMM1	-0.55508	0.209921
YLL005C	SPO75	0.193877	0.712451
YLL004W	ORC3	0.340533	0.323328
YLL003W	SFI1	0.00487043	0.992171
YLL001W	DNM1	-0.061886	0.889702
YLR001C	YLR001C	0.486431	0.100262
YLR002C	NOC3	-0.0783719	0.882036
YLR003C	CMS1	0.458446	0.379103
YLR004C	THI73	0.0532749	0.924434
YLR005W	SSL1	0.0365071	0.908554
YLR006C	SSK1	-0.386676	0.339166
YLR007W	NSE1	0.659866	0.132221
YLR008C	PAM18	0.0853269	0.859542
YLR009W	RLP24	0.302457	0.645558
YLR010C	TEN1	0.119841	0.782843
YLR013W	GAT3	-0.811873	0.828286
YLR014C	PPR1	0.445644	0.374694
YLR015W	BRE2	0.712559	0.12602
YLR016C	PML1	0.116628	0.82985
YLR017W	MEU1	0.592708	0.0228007
YLR019W	PSR2	-0.725916	0.00270595
YLR020C	YEH2	0.712075	0.00185682
YLR021W	IRC25	-0.039577	0.922177
YLR024C	UBR2	-0.967121	1.02193e-05
YLR025W	SNF7	0.234029	0.457552
YLR026C	SED5	0.0806151	0.873386
YLR027C	AAT2	0.398704	0.0414853
YLR028C	ADE16	0.242288	0.414121
YLR029C	RPL15A	-0.550062	0.0260529
YLR030W	YLR030W	0.920896	0.0667763
YLR031W	YLR031W	0.38716	0.625882
YLR032W	RAD5	-0.727644	0.00391423
YLR033W	RSC58	-0.319366	0.227379
YLR035C	MLH2	-0.0359196	0.933484
YLR036C	YLR036C	0.064741	0.893959
YLR037C	PAU23	0.516777	0.314707
YLR038C	COX12	0.579985	0.0661558
YLR039C	RIC1	0.204453	0.678419
YLR040C	AFB1	0.653962	0.0805277
YLR043C	TRX1	0.646042	0.203821
YLR044C	PDC1	-0.0401038	0.887513
YLR047C	FRE8	-0.310794	0.425288
YLR048W	RPS0B	0.465976	0.0380168
YLR049C	MLO50	-0.490355	0.166795
YLR051C	FCF2	0.883037	0.295202
YLR052W	IES3	0.0373394	0.923175
YLR053C	YLR053C	-0.188753	0.801336
YLR056W	ERG3	-0.0446698	0.904744
YLR057W	MNL2	0.213468	0.438078
YLR058C	SHM2	-0.644174	0.172679
YLR059C	REX2	-0.310812	0.406611
YLR060W	FRS1	-0.234273	0.473382
YLR061W	YLR061W	-0.701694	0.258314
YLR063W	BMT6	-0.254281	0.578429
YLR064W	PER33	0.529574	0.205196
YLR065C	SND2	0.209806	0.566411
YLR066W	SPC3	0.712454	0.00192361
YLR067C	PET309	-0.444874	0.190198
YLR068W	FYV7	0.0296366	0.980023
YLR069C	MEF1	0.634873	0.0152537
YLR070C	XYL2	0.453127	0.278986
YLR071C	RGR1	-0.85051	0.00124567
YLR072W	LAM6	-0.526649	0.0833309
YLR073C	RFU1	-0.640586	0.325323
YLR074C	BUD20	-0.164025	0.841389
YLR075W	YLR075W	0.548402	0.00665771
YLR076C	YLR076C	-0.999026	0.339166
YLR077W	FMP25	-0.368225	0.328287
YLR078C	BOS1	0.64154	0.0417858
YLR081W	GAL2	-0.670419	0.232468
YLR082C	SRL2	-0.139078	0.773761
YLR083C	EMP70	-0.412935	0.0890441
YLR084C	RAX2	-0.0866097	0.832659
YLR085C	ARP6	0.0784651	0.829805
YLR086W	SMC4	-0.14532	0.683618
YLR087C	CSF1	-0.708193	0.0133861
YLR088W	GAA1	-0.0877692	0.788334
YLR089C	ALT1	-0.463432	0.0832648
YLR090W	XDJ1	-0.47551	0.325323
YLR091W	GEP5	-0.626417	0.111644
YLR092W	SUL2	-0.556512	0.0271119
YLR093C	NYV1	0.696876	0.00234987
YLR094C	GIS3	-0.883707	0.00981795
YLR095C	IOC2	-0.360585	0.0786598
YLR096W	KIN2	-0.930752	0.00016343
YLR097C	HRT3	0.390024	0.314464
YLR098C	CHA4	-0.00818816	0.986909
YLR099C	ICT1	-0.522413	0.0958462
YLR099W-A	MIM2	0.375338	0.620428
YLR100W	ERG27	0.728588	0.00033717
YLR101C	YLR101C	0.912455	0.148273
YLR103C	CDC45	0.334573	0.43307
YLR104W	LCL2	0.884533	0.0367579
YLR105C	SEN2	0.731441	0.0487506
YLR108C	YLR108C	-0.503011	0.204533
YLR109W	AHP1	0.655493	0.0112927
YLR111W	YLR111W	0.101851	0.9165
YLR113W	HOG1	-0.286338	0.168831
YLR114C	AVL9	0.127706	0.629901
YLR115W	CFT2	-0.0485852	0.891364
YLR116W	MSL5	-0.512767	0.135498
YLR117C	CLF1	-0.243099	0.567333
YLR118C	TML25	0.235735	0.484426
YLR119W	SRN2	0.0631411	0.892894
YLR120C	YPS1	-0.113506	0.809366
YLR120W-A	YLR120W-A	-0.879737	0.244651
YLR121C	YPS3	0.0459412	0.939056
YLR122C	YLR122C	-0.630702	0.424927
YLR123C	YLR123C	-0.383512	0.7547
YLR124W	YLR124W	-0.731772	0.442554
YLR125W	YLR125W	0.679219	0.354025
YLR126C	YLR126C	-0.11729	0.831371
YLR127C	APC2	0.0811923	0.856589
YLR129W	DIP2	0.257377	0.637061
YLR132C	USB1	0.468848	0.505133
YLR133W	CKI1	-0.214625	0.684346
YLR134W	PDC5	-0.225944	0.632013
YLR135W	SLX4	-0.0590649	0.891373
YLR137W	RKM5	-0.531405	0.261638
YLR138W	NHA1	0.443611	0.173039
YLR141W	RRN5	-0.361958	0.584656
YLR142W	PUT1	0.393002	0.378018
YLR143W	DPH6	0.401426	0.132252
YLR144C	ACF2	0.70841	0.0227722
YLR145W	RMP1	0.256478	0.621882
YLR146C	SPE4	0.328685	0.568286
YLR146W-A	YLR146W-A	0.590177	0.425869
YLR147C	SMD3	0.359977	0.428208
YLR148W	PEP3	0.331902	0.419659
YLR149C	YLR149C	0.115572	0.893959
YLR149C-A	YLR149C-A	0.927593	0.681816
YLR150W	STM1	0.359265	0.228661
YLR151C	PCD1	0.234283	0.587418
YLR152C	YLR152C	-0.0718213	0.871017
YLR153C	ACS2	0.181392	0.502274
tQ(UUG)L	tQ(UUG)L	-0.124798	0.957379
ETS2-1	ETS2-1	0.471115	0.486291
ETS2-2	ETS2-2	0.524366	0.375767
RDN37-2	RDN37-2	-0.342274	0.887688
YLR155C	ASP3-1	0.297417	0.431841
YLR156C-A	YLR156C-A	-0.767333	0.577444
YLR157C	ASP3-2	0.235153	0.384169
YLR157W-D	YLR157W-D	-0.454554	0.72177
RDN5-4	RDN5-4	0	NA
YLR158C	ASP3-3	0.132283	0.76124
YLR160C	ASP3-4	0.0681691	0.860885
YLR163C	MAS1	0.343515	0.239493
YLR164W	SHH4	-0.990367	0.0321634
YLR165C	PUS5	0.572962	0.0242589
YLR166C	SEC10	0.215176	0.57055
YLR167W	RPS31	0.199226	0.714131
YLR168C	UPS2	0.759293	0.0259247
YLR169W	YLR169W	0.578974	0.2641
YLR170C	APS1	0.195194	0.853873
YLR171W	YLR171W	-0.286805	0.881916
YLR172C	DPH5	-0.378816	0.0521197
YLR173W	YLR173W	0.141729	0.741455
YLR174W	IDP2	-0.142624	0.7649
YLR175W	CBF5	-0.328502	0.586576
YLR176C	RFX1	-0.816717	0.0205733
YLR178C	TFS1	-0.296736	0.710307
YLR179C	YLR179C	0.472871	0.173039
YLR180W	SAM1	-0.474075	0.376541
YLR181C	VTA1	0.374789	0.159008
YLR182W	SWI6	-0.682745	0.0285582
YLR185W	RPL37A	0.422119	0.0760362
YLR186W	EMG1	0.271915	0.670523
YLR188W	MDL1	-0.0709577	0.808774
YLR189C	ATG26	0.290991	0.614795
YLR190W	MMR1	-0.500481	0.213738
YLR191W	PEX13	0.405368	0.135743
YLR192C	HCR1	0.139499	0.831943
YLR193C	UPS1	-0.385687	0.207146
YLR195C	NMT1	0.412299	0.0462223
YLR196W	PWP1	0.125216	0.873844
YLR197W	NOP56	0.0612417	0.916327
YLR199C	PBA1	0.0807384	0.817952
YLR200W	YKE2	0.464633	0.333433
YLR201C	COQ9	-0.113274	0.841097
YLR202C	YLR202C	-0.169724	0.835326
YLR203C	MSS51	0.0349018	0.950881
YLR204W	QRI5	0.00421863	0.99383
YLR206W	ENT2	-0.316966	0.538032
YLR207W	HRD3	-0.0836748	0.804924
YLR208W	SEC13	0.423435	0.073936
YLR209C	PNP1	0.0674205	0.820369
YLR210W	CLB4	0.685556	0.118446
YLR211C	ATG38	0.813736	0.00561009
YLR212C	TUB4	-0.606903	0.0126399
YLR213C	CRR1	0.0999273	0.848078
YLR214W	FRE1	0.972257	0.0722307
YLR215C	CDC123	0.230245	0.629635
YLR216C	CPR6	0.642336	0.137075
YLR218C	COA4	0.192874	0.743329
YLR219W	MSC3	-0.971708	0.0161319
YLR220W	CCC1	-0.445699	0.103241
YLR221C	RSA3	0.181974	0.767891
YLR222C	UTP13	-0.0121391	0.987938
YLR223C	IFH1	0.361398	0.594112
YLR224W	UCC1	-0.0948405	0.835326
YLR225C	YLR225C	0.596029	0.0634367
YLR226W	BUR2	0.157611	0.751713
YLR227C	ADY4	0.0682564	0.907494
tL(UAG)L1	tL(UAG)L1	0.312153	0.837867
YLR229C	CDC42	0.790728	3.15485e-05
YLR230W	YLR230W	-0.203635	0.793225
YLR233C	EST1	0.327746	0.502797
YLR234W	TOP3	-0.612862	0.230826
YLR238W	FAR10	-0.402087	0.194775
YLR239C	LIP2	0.220906	0.522
YLR240W	VPS34	-0.132772	0.788552
YLR241W	CSC1	0.122743	0.832016
YLR242C	ARV1	0.498749	0.263046
YLR243W	GPN3	0.851192	0.0802992
YLR244C	MAP1	0.0432264	0.910656
YLR245C	CDD1	-0.332272	0.51568
YLR246W	ERF2	-0.426583	0.23978
YLR247C	IRC20	-0.206543	0.597765
YLR248W	RCK2	0.467644	0.264139
YLR249W	YEF3	-0.506334	0.211705
YLR251W	SYM1	0.398107	0.414696
YLR252W	YLR252W	0.017532	0.981439
YLR253W	MCP2	-0.161077	0.674991
YLR254C	NDL1	-0.46882	0.128155
YLR256W	HAP1	-0.677017	0.002087
YLR256W-A	YLR256W-A	0.157432	0.707894
YLR257W	YLR257W	-0.496325	0.280041
YLR259C	HSP60	0.0706226	0.913828
YLR260W	LCB5	0.601318	0.172244
YLR261C	VPS63	0.0606652	0.977779
YLR262C	YPT6	0.878267	0.0368561
YLR262C-A	TMA7	0.862494	0.112174
YLR263W	RED1	-0.111503	0.85362
YLR264W	RPS28B	0.342663	0.707183
YLR264C-A	YLR264C-A	-0.165541	0.842693
YLR265C	NEJ1	-0.14325	0.776749
YLR266C	PDR8	0.571593	0.0344079
YLR267W	BOP2	0.0231227	0.978951
YLR268W	SEC22	0.440427	0.147199
YLR269C	YLR269C	-0.829191	0.258225
YLR270W	DCS1	0.136688	0.891589
YLR271W	CMG1	0.0943886	0.893051
YLR272C	YCS4	-0.820017	0.000381053
YLR274W	MCM5	0.767317	8.5208e-07
YLR275W	SMD2	0.828954	0.038774
YLR276C	DBP9	-0.0602057	0.930335
YLR277C	YSH1	-0.225872	0.379069
YLR278C	YLR278C	-0.285404	0.275772
YLR279W	YLR279W	0.979656	0.0401507
YLR283W	YLR283W	0.700737	0.0438948
YLR284C	ECI1	0.519652	0.135578
YLR285W	NNT1	0.428871	0.122025
YLR287C	YLR287C	0.355976	0.215529
YLR287C-A	RPS30A	0.0792353	0.853925
YLR288C	MEC3	0.18318	0.491563
YLR289W	GUF1	0.0815002	0.865445
YLR290C	COQ11	0.602298	0.0728499
YLR291C	GCD7	0.299831	0.383193
YLR293C	GSP1	0.250379	0.222655
YLR294C	YLR294C	-0.0677131	0.892454
YLR295C	ATP14	0.438063	0.162049
YLR297W	YLR297W	0.0654333	0.872636
YLR298C	YHC1	0.2983	0.45922
YLR299W	ECM38	0.25623	0.460628
YLR303W	MET17	0	NA
YLR304C	ACO1	0.586944	0.245362
YLR305C	STT4	-0.483981	0.00714056
YLR306W	UBC12	0.330991	0.381052
YLR309C	IMH1	0.756683	0.0708774
YLR310C	CDC25	0.0187055	0.969374
YLR311C	YLR311C	-0.717409	0.541845
YLR312C	ATG39	-0.960158	0.0307777
YLR312W-A	MRPL15	0.729556	0.0560914
YLR313C	SPH1	-0.130346	0.836893
YLR314C	CDC3	0.469813	0.0143433
YLR315W	NKP2	-0.429865	0.50675
YLR316C	TAD3	0.0687966	0.918689
YLR318W	EST2	-0.208162	0.632019
YLR319C	BUD6	0.209652	0.515189
YLR320W	MMS22	-0.609544	0.103933
YLR321C	SFH1	-0.442567	0.256358
YLR322W	YLR322W	0.114841	0.977013
YLR323C	CWC24	0.743158	0.0245351
YLR324W	PEX30	-0.196339	0.702791
YLR325C	RPL38	0.936185	0.00670255
YLR326W	YLR326W	-0.245836	0.511064
YLR327C	TMA10	-0.159016	0.924484
tX(XXX)L	tX(XXX)L	-0.932629	0.694119
YLR328W	NMA1	-0.702474	0.0306035
YLR329W	REC102	-0.940669	0.030089
YLR330W	CHS5	0.0611193	0.898921
YLR331C	JIP3	0.202893	0.950457
YLR332W	MID2	0.888033	0.0043733
[truncated: 3,368 more rows]

## Sheet: Δsir2-Δsir2α_downregulated gene
Systematic name	Standard name	log2FC	Padj
YDL247W	MPH2	-1.16383	0.0290417
YDL240W	LRG1	-1.05746	0.000749108
YDL214C	PRR2	-1.10465	0.00642198
YDL174C	DLD1	-1.18624	0.000712174
YDL171C	GLT1	-1.34706	1.21911e-06
YDL170W	UGA3	-1.30375	0.00219215
YDL085W	NDE2	-1.28583	0.000205331
YDL039C	PRM7	-1.49977	0.000166835
YDL022W	GPD1	-1.37751	5.77413e-06
YDR009W	GAL3	-1.66	3.21009e-05
YDR096W	GIS1	-1.15444	0.0289855
YDR215C	YDR215C	-1.56159	0.00194806
YDR216W	ADR1	-1.44744	0.0278254
YDR232W	HEM1	-1.3839	2.13488e-08
YDR277C	MTH1	-1.4088	0.0467738
YDR293C	SSD1	-1.01173	0.00621789
YDR525W-A	SNA2	-1.16203	0.0403369
YDR528W	HLR1	-1.46607	0.0138002
YDR534C	FIT1	-1.3022	0.0296665
YOL152W	FRE7	-1.00713	0.00811317
YOL126C	MDH2	-1.75728	4.61476e-10
YOL105C	WSC3	-1.03549	0.0240734
YOL059W	GPD2	-1.60509	3.09873e-05
YOL052C-A	DDR2	-2.26949	0.0138711
YOR009W	TIR4	-1.75638	1.38405e-05
YOR023C	AHC1	-1.14163	5.24954e-05
YOR050C	YOR050C	-1.18618	0.00328339
YOR100C	CRC1	-1.19186	0.0255348
YOR153W	PDR5	-1.11709	0.0296946
YOR235W	IRC13	-1.56235	0.0400121
snR17a	snR17a	-1.45613	0.00553085
YOR267C	HRK1	-1.36158	6.82609e-08
YOR330C	MIP1	-1.01647	6.14649e-06
YOR348C	PUT4	-2.26305	3.3208e-05
YGL255W	ZRT1	-1.41387	0.000223552
YGL184C	STR3	-1.72631	0.0138818
YGL162W	SUT1	-1.50203	0.00901562
YGL158W	RCK1	-1.67193	0.031212
YGL146C	RRT6	-1.04046	0.0392394
snR82	snR82	-1.25874	0.000495365
YGL063W	PUS2	-1.36518	0.0313566
YGL062W	PYC1	-1.31549	0.0022863
YGL036W	YGL036W	-1.25946	0.00173126
YGL035C	MIG1	-1.41102	0.000763591
YGR023W	MTL1	-1.0165	0.040871
YGR032W	GSC2	-1.22176	0.00497976
YGR055W	MUP1	-1.49552	1.62735e-07
YGR061C	ADE6	-1.06453	0.000116208
YGR067C	YGR067C	-1.28597	0.033703
YGR068C	ART5	-1.12719	0.00028776
YGR087C	PDC6	-1.42688	0.023942
YGR096W	TPC1	-1.09275	0.00596978
YGR138C	TPO2	-1.04858	0.012039
YGR204W	ADE3	-1.0916	9.90791e-05
YGR240C	PFK1	-1.307	0.000810809
YGR241C	YAP1802	-1.06307	0.00032003
YGR243W	MPC3	-2.51327	8.83544e-06
YGR289C	MAL11	-1.41213	0.0249279
YGR292W	MAL12	-1.59849	0.0230105
YLL066C	YLL066C	-1.03286	0.00164947
YLL061W	MMP1	-1.61918	2.03034e-10
YLL012W	YEH1	-1.04044	0.0061508
YLL010C	PSR1	-1.00596	0.0334694
YLR019W	PSR2	-1.08831	7.96512e-06
YLR094C	GIS3	-1.35952	8.23522e-05
YLR106C	REA1	-1.45242	0.000480786
ITS2-1	ITS2-1	-2.53775	1.62735e-07
YLR154W-E	YLR154W-E	-2.09816	0.0464587
ITS1-1	ITS1-1	-3.62222	1.52762e-09
ETS1-1	ETS1-1	-1.00083	0.0208868
RDN37-2	RDN37-2	-3.70526	0.0392488
ITS2-2	ITS2-2	-2.6583	5.00902e-07
ITS1-2	ITS1-2	-3.53719	1.52762e-09
YLR161W	YLR161W	-1.57459	0.0365382
YLR162W	YLR162W	-1.99249	0.000236497
YLR162W-A	RRT15	-2.21281	0.000197019
YLR177W	YLR177W	-1.16764	0.0296928
YLR234W	TOP3	-1.11613	0.0242853
YLR249W	YEF3	-1.07791	0.00459935
YLR343W	GAS2	-1.46196	4.61033e-06
YLR355C	ILV5	-1.28246	1.32812e-06
YLR375W	STP3	-1.05338	0.00195162
YLR377C	FBP1	-1.00095	0.00492652
YLR438W	CAR2	-1.06299	0.00100057
YLR466W	YRF1-4	-1.00478	0.00342372
YPL283C	YRF1-7	-1.02407	0.00122163
YPL272C	PBI1	-1.09183	0.0391123
YPL258C	THI21	-1.21401	0.0061508
YPL231W	FAS2	-1.09649	0.000731914
snR17b	snR17b	-2.25304	0.00793203
YPL116W	HOS3	-1.16282	0.00411521
YPL075W	GCR1	-1.02018	0.00967807
YPL055C	LGE1	-1.00082	0.0211556
YPL017C	IRC15	-1.29561	0.00240257
YPR030W	CSR2	-1.42342	0.00345834
YPR054W	SMK1	-1.33234	0.000660563
YPR064W	YPR064W	-1.36055	0.00752677
snR70	snR70	-1.19016	0.00376968
YPR138C	MEP3	-1.10451	7.2961e-05
YPR156C	TPO3	-1.09648	0.0329385
YPR184W	GDB1	-1.72719	0.00418239
YPR192W	AQY1	-1.0379	0.0300568
YML082W	YML082W	-1.02185	0.0100987
YMR011W	HXT2	-1.05107	0.00793203
YMR103C	YMR103C	-1.24698	0.0160158
YMR141C	YMR141C	-1.22927	0.000792195
YMR205C	PFK2	-1.30887	0.000175324
YMR206W	YMR206W	-1.17492	0.0435629
YMR216C	SKY1	-1.01074	0.0311029
YMR291W	TDA1	-1.26763	0.0100369
YBL111C	YBL111C	-1.21692	0.00132175
YBL016W	FUS3	-2.13843	6.5285e-05
YBR032W	YBR032W	-1.3156	0.0281019
YBR050C	REG2	-1.15862	0.0318769
YBR105C	VID24	-1.43867	2.82641e-08
YBR108W	AIM3	-1.1481	0.000954304
YBR208C	DUR1.2	-1.83342	0.000165038
YBR218C	PYC2	-1.01864	0.00134281
LSR1	LSR1	-2.37919	0.000159326
YBR296C	YBR296C	-2.06199	0.00225053
YBR298C	MAL31	-1.83851	0.000813362
YNL339C	YRF1-6	-1.11406	6.25311e-05
YNL277W	MET2	-1.41514	7.96512e-06
YNL251C	NRD1	-1.02527	0.00137075
snR19	snR19	-1.86434	0.000373059
YNL204C	SPS18	-1.11107	0.0104392
YNL190W	YNL190W	-1.00752	0.0105884
YNL117W	MLS1	-1.18782	0.00129298
YNL036W	NCE103	-2.01907	8.00056e-11
YNL034W	YNL034W	-1.78638	0.000118358
YNL018C	YNL018C	-1.49836	0.000154703
YNR014W	YNR014W	-1.21035	0.013081
YNR060W	FRE4	-1.05005	0.0113871
YNR065C	YNR065C	-1.01062	0.0431777
YJL225C	YJL225C	-1.06337	0.00970545
YJL216C	IMA5	-1.31853	0.00160371
YJL194W	CDC6	-1.22254	0.0329385
YJL153C	INO1	-1.14162	0.0021628
snR190	snR190	-1.72466	0.000802963
YJL130C	URA2	-1.00292	7.78996e-07
YJL108C	PRM10	-1.25809	0.000374883
YJL047C-A	YJL047C-A	-1.2334	0.00130261
YJR016C	ILV3	-1.05307	0.00127517
YJR078W	BNA2	-2.26983	9.075e-05
YJR127C	RSF2	-1.09479	1.01619e-05
YKL217W	JEN1	-1.69472	3.90231e-08
YKL163W	PIR3	-1.46769	0.0104775
YKL148C	SDH1	-1.11781	0.019067
YKL053W	YKL053W	-3.37784	0.0153803
YKL038W	RGT1	-1.0677	0.00312266
YKR093W	PTR2	-1.26896	0.0018104
YKR102W	FLO10	-1.78588	0.00044389
YEL070W	DSF1	-1.39958	0.0117489
YEL069C	HXT13	-1.19629	0.0436888
RPR1	RPR1	-1.40154	0.0406656
YEL011W	GLC3	-1.52964	0.046088
YER036C	ARB1	-1.00387	3.83676e-05
YER062C	GPP2	-1.03446	0.00423463
YER064C	VHR2	-1.17662	0.00515302
YER065C	ICL1	-1.77294	2.35473e-11
SCR1	SCR1	-1.51373	0.0365382
YHL049C	YHL049C	-1.41783	0.00704388
YHR033W	YHR033W	-1.67561	0.00120909
YHR061C	GIC1	-1.2375	0.00415493
YHR071W	PCL5	-1.02929	0.00358214
YHR160C	PEX18	-1.23014	0.0407012
YHR211W	FLO5	-1.06521	0.0141927
YHR212C	YHR212C	-2.52055	0.0296946
YHR213W	YHR213W	-3.50208	0.00105764
YHR218W	YHR218W	-1.2648	0.00964543
YHR219W	YHR219W	-1.03715	0.00241957
YIL177C	YIL177C	-1.04296	0.00130261
YIL160C	POT1	-1.14608	0.0187523
YIL155C	GUT2	-1.01254	0.00034804
YIL102C	YIL102C	-1.30506	0.016342
tS(UGA)I	tS(UGA)I	-1.27678	0.0111655
YIL055C	YIL055C	-1.94355	7.86701e-05
YIL053W	GPP1	-1.08361	8.69468e-09
YIL046W	MET30	-1.37713	1.88458e-07
YIL042C	PKP1	-1.10869	5.88802e-06
YIL006W	YIA6	-1.14076	0.00832261
YIR006C	PAN1	-1.01159	0.00186561
YIR016W	YIR016W	-1.64808	7.21275e-08
YIR018W	YAP5	-1.54003	0.000267603
YIR018C-A	YIR018C-A	-1.2173	0.0128734
YIR019C	YIR019C	-1.05824	0.0145449
YCL074W	YCL074W	-1.02269	0.022222
YCL040W	GLK1	-1.26191	0.0443186
YCL025C	AGP1	-1.86611	6.20342e-06
YCL023C	YCL023C	-4.60492	1.65637e-06
YCR065W	HCM1	-1.13497	0.000502036
YCR068W	ATG15	-1.37935	0.00303703
YFL068W	YFL068W	-1.26401	0.000223741
YFL067W	YFL067W	-1.30813	0.00286597
YFL056C	YFL056C	-1.24639	0.020526
YFL055W	AGP3	-1.1867	0.00268189
YFL054C	YFL054C	-1.32323	0.00747668
YFL053W	YFL053W	-1.44218	0.02462
YAL035W	FUN12	-1.10986	0.0464587
YAR061W	YAR061W	-2.01321	0.00650808
YAR073W	YAR073W	-1.07592	0.00559247
Q0020	Q0020	-2.60653	0.0286897

## Sheet: Δsir2-Δsir2α_upregulated gene
Systematic name	Standard name	log2FC	Padj
YDL219W	DTD1	1.30175	0.000154703
YDL212W	SHR3	1.13888	0.0230105
YDL200C	MGT1	1.59626	0.00028776
YDL192W	ARF1	1.31837	0.0138173
YDL177C	YDL177C	1.04455	0.0181708
YDL157C	YDL157C	1.17852	0.0151613
YDL137W	ARF2	1.04414	0.000782649
YDL133C-A	RPL41B	1.0643	0.0492136
YDL008W	APC11	1.07689	0.0257044
YDL003W	MCD1	1.09613	0.00374702
YDR031W	MIX14	1.76962	4.40418e-09
YDR058C	TGL2	1.27221	4.99582e-06
YDR079C-A	TFB5	1.29562	0.0107611
YDR084C	TVP23	1.00192	0.00775869
YDR110W	FOB1	1.13464	0.00208858
YDR167W	TAF10	1.05707	0.0336271
YDR168W	CDC37	1.2415	1.07627e-05
YDR179W-A	NVJ3	1.15501	0.00499253
YDR196C	CAB5	1.1715	7.83762e-05
YDR209C	YDR209C	1.23036	7.27632e-06
YDR236C	FMN1	1.12505	0.00032003
YDR241W	YDR241W	1.46977	0.00461457
YDR248C	YDR248C	1.39008	4.40418e-09
YDR272W	GLO2	1.07547	3.19173e-08
YDR302W	GPI11	1.56293	0.00475632
YDR320C-A	DAD4	1.60229	0.0048906
YDR322C-A	TIM11	1.13885	0.0416562
YDR327W	YDR327W	1.41766	0.0106938
YDR328C	SKP1	1.07509	0.00592382
YDR357C	CNL1	1.00908	0.000204112
YDR374W-A	WIP1	1.46403	0.000158346
YDR377W	ATP17	1.09611	0.00124028
YDR424C	DYN2	1.13837	0.0288683
YDR447C	RPS17B	1.10932	0.0392394
YDR461C-A	CMI8	1.55572	0.00976344
YDR469W	SDC1	1.26306	0.000793269
YDR529C	QCR7	1.16089	0.000543674
YDR532C	KRE28	1.05061	8.50305e-05
YDR540C	IRC4	1.14896	0.00100668
YOL146W	PSF3	1.03394	0.0210951
YOL109W	ZEO1	1.11244	0.0019867
YOL077W-A	ATP19	1.19625	0.002682
YOL033W	MSE1	1.04682	5.31294e-05
YOL014W	YOL014W	1.12737	0.000540651
YOL002C	IZH2	1.06548	0.0327621
YOR020C	HSP10	1.08812	0.000140236
YOR045W	TOM6	1.5582	0.0145511
YOR075W	UFE1	1.21226	8.83544e-06
YOR103C	OST2	1.88057	0.001845
YOR115C	TRS33	1.21132	1.57457e-05
YOR130C	ORT1	1.0015	0.00107297
YOR143C	THI80	1.21959	0.00321724
YOR166C	SWT1	1.01018	4.20264e-05
YOR232W	MGE1	1.26137	7.40486e-06
YOR261C	RPN8	1.20709	2.99864e-05
YOR265W	RBL2	1.08062	0.00157923
YOR293W	RPS10A	1.05816	0.0155141
YOR313C	SPS4	1.77889	0.0201455
YOR315W	SFG1	1.82656	0.00312869
YOR357C	SNX3	1.21964	0.0003809
YGL242C	YGL242C	1.25407	4.20264e-05
YGL231C	EMC4	1.16983	0.00213241
YGL161C	YIP5	1.09291	0.000320457
YGL159W	YGL159W	1.00785	2.44352e-05
YGL115W	SNF4	1.01313	3.28192e-05
YGL068W	MNP1	1.12468	0.00345901
YGL054C	ERV14	1.26543	3.70311e-05
YGL047W	ALG13	1.09198	0.00031879
YGR028W	MSP1	1.01592	2.38729e-06
YGR050C	YGR050C	1.12082	0.0155141
YGR057C	LST7	1.06546	1.13749e-05
YGR074W	SMD1	1.29551	0.0036585
YGR075C	PRP38	1.14017	0.00219215
YGR105W	VMA21	1.41811	0.0167368
YGR108W	CLB1	1.35571	0.0197617
YGR118W	RPS23A	1.04051	0.0253626
YGR132C	PHB1	1.10492	7.9956e-05
YGR153W	YGR153W	1.08311	0.00939982
YGR209C	TRX2	1.26975	0.000234394
YGR284C	ERV29	1.14229	1.83936e-06
YLL009C	COX17	1.04581	0.00990897
YLR018C	POM34	1.22305	0.0300568
YLR022C	SDO1	1.01357	0.0319546
YLR036C	YLR036C	1.09835	0.00164947
YLR043C	TRX1	1.20233	0.0131575
YLR169W	YLR169W	1.1328	0.0202937
YLR170C	APS1	1.95623	0.0140064
YLR242C	ARV1	1.0489	0.0122825
YLR262C	YPT6	1.12997	0.00848692
YLR283W	YLR283W	1.04157	0.0029549
YLR290C	COQ11	1.13135	0.000508018
YLR292C	SEC72	1.04962	0.0131575
YLR301W	HRI1	1.01335	0.00512142
YLR408C	BLS1	1.10499	0.0189499
YLR423C	ATG17	1.10541	0.00731433
YLR456W	YLR456W	1.04044	0.0164758
YPL273W	SAM4	1.06126	0.0108425
YPL225W	YPL225W	1.10338	1.03103e-07
YPL170W	DAP1	1.25505	0.000118358
YPL099C	INA17	1.17911	0.000577274
YPL065W	VPS28	1.35175	1.78575e-06
YPR010C-A	MIN8	1.13106	0.000127221
YPR028W	YOP1	1.0865	1.65799e-06
YPR056W	TFB4	1.06535	0.0196047
YPR073C	LTP1	1.3884	9.36275e-08
YPR108W	RPN7	1.10514	4.61476e-10
tK(UUU)P	tK(UUU)P	2.55452	0.0386773
YPR176C	BET2	1.02131	0.00014109
YML077W	BET5	1.07177	0.00075377
YML067C	ERV41	1.01809	0.0022863
YML026C	RPS18B	1.41143	0.000490845
YML001W	YPT7	1.15605	0.0138002
YMR003W	AIM34	1.20161	0.0202937
YMR092C	AIP1	1.17023	2.18736e-06
YMR132C	JLP2	1.3338	0.000396918
YMR150C	IMP1	1.13459	0.0141398
YMR158W	MRPS8	1.39285	0.000115665
YMR188C	MRPS17	1.0216	0.000987332
YMR228W	MTF1	1.17176	9.07346e-05
YMR256C	COX7	1.27198	0.0020817
YBL090W	MRP21	1.03242	0.00157839
YBL059C-A	CMC2	1.36306	3.70311e-05
YBL040C	ERD2	1.1994	0.00157923
YBL026W	LSM2	1.20199	3.40729e-05
YBL001C	ECM15	1.11003	0.00174687
YBR014C	GRX7	1.08384	0.00030851
YBR022W	POA1	1.12723	0.000490118
YBR042C	CST26	1.13528	0.000278345
YBR053C	YBR053C	1.08185	0.00730529
YBR058C-A	TSC3	1.36097	0.00279556
YBR104W	YMC2	1.11366	0.0352041
YBR166C	TYR1	1.19674	3.769e-07
YBR201W	DER1	1.12698	3.22168e-05
YBR244W	GPX2	1.3099	0.000725578
YBR254C	TRS20	1.00154	0.00791498
YBR257W	POP4	1.10884	0.025443
YNL259C	ATX1	1.29899	0.00459935
YNL222W	SSU72	1.23981	0.00351715
YNL211C	MRX7	1.05248	0.0189901
YNL177C	MRPL22	1.04839	0.000116388
YNL162W-A	YNL162W-A	1.54338	0.0256584
YNL149C	PGA2	1.05197	0.0345218
YNL130C	CPT1	1.28969	3.90231e-08
YNL129W	NRK1	1.15905	0.00146848
YNL122C	YNL122C	1.17601	0.000196821
YNL090W	RHO2	1.23735	0.000446553
YNL015W	PBI2	1.031	0.0207973
YNR074C	AIF1	1.12472	0.00553085
YJL179W	PFD1	1.51699	2.20349e-06
YJL104W	PAM16	1.07364	0.0321207
YJL096W	MRPL49	1.3717	2.5419e-05
YJL091C	GWT1	1.04485	0.000234394
YJL072C	PSF2	1.48256	0.000260146
YJL049W	CHM7	1.10199	4.56482e-06
YJR011C	YJR011C	1.15652	2.69564e-05
YJR067C	YAE1	1.1361	0.00664663
YJR094W-A	RPL43B	1.46061	0.0326332
YJR101W	RSM26	1.04249	0.00220785
YJR135W-A	TIM8	1.32674	3.04586e-07
YKL170W	MRPL38	1.24965	0.0374698
YKL144C	RPC25	1.02742	0.0410637
YKL138C-A	HSK3	1.50118	0.00693882
YKL137W	CMC1	1.3577	0.000234394
YKL119C	VPH2	1.2944	0.000357042
YKR037C	SPC34	1.00566	0.000212688
YKR055W	RHO4	1.0314	0.00114343
YKR074W	AIM29	1.02707	8.4432e-05
YKR083C	DAD2	1.05562	0.00398888
YKR085C	MRPL20	1.49682	0.00340033
YEL029C	BUD16	1.13192	0.00195777
YEL003W	GIM4	1.3263	2.44352e-05
YER026C	CHO1	1.1501	5.06625e-09
YER030W	CHZ1	1.11566	0.000543674
YER055C	HIS1	1.15844	0.0128484
YER071C	TDA2	1.16923	1.67069e-06
YER112W	LSM4	1.14688	0.0118613
YER117W	RPL23B	1.31288	0.0430627
YER133W	GLC7	1.19704	3.21551e-05
YER146W	LSM5	2.07376	0.0197825
YHL028W	WSC4	1.02598	0.00513673
YHL003C	LAG1	1.37132	0.00107297
YHR010W	RPL27A	1.14702	0.0133987
YHR043C	DOG2	1.06026	2.88794e-06
YHR121W	LSM12	1.23407	3.21009e-05
YHR147C	MRPL6	1.15682	1.84669e-05
YHR184W	SSP1	1.13412	0.0224207
YIL157C	COA1	1.07435	7.18762e-05
YIL138C	TPM2	1.20325	0.000261141
YIL124W	AYR1	1.0427	2.90336e-06
YIL110W	HPM1	1.08722	0.0273686
YIL094C	LYS12	1.11566	4.23671e-09
YIL076W	SEC28	1.08588	0.000333695
YIL063C	YRB2	1.01317	0.0109487
YIL008W	URM1	1.1222	0.0259729
YIR005W	IST3	1.41585	0.000869515
YCL033C	MXR2	1.34454	0.0133578
YCL001W	RER1	1.00057	0.00848692
YCR003W	MRPL32	1.01612	0.0103053
YCR036W	RBK1	1.01188	0.000205331
YCR076C	FUB1	1.02103	0.017766
YFL048C	EMP47	1.23179	2.27627e-07
YFL005W	SEC4	1.14262	3.46925e-05
RUF20	RUF20	1.15605	0.0380094
YFR042W	KEG1	1.03134	0.00480238
